# Supplementary material for: Comparative Analysis of Muscle Transcriptome between Pig Genotypes Identifies Genes and Regulatory Mechanisms Associated to Growth, Fatness and Metabolism
Source: PLoS One. 2015 Dec 22;10(12):e0145162. doi: 10.1371/journal.pone.0145162 (PMC4687939; doi:10.1371/journal.pone.0145162)
Supplement: S1 Table — (XLSX) [file pone.0145162.s001.xlsx]

## Sheet: S1
Supplementary file 1: Gene information, primer sequences, amplicon size and efficiency of genes selected for qPCR validation
Gene symbol	Gene name	Ensemble acc. number	Primer sequences 5′-3′	Amplicon size (bp)	Efficiency (%)
Genes upregulated in IB pigs
DLK1	Delta-like 1 homolog	ENSSSCG00000027337	CGGGCCCTGCGTGATGAATGG	208	1.403
			AGGGCAGCGGCAGCGGAAGTC
FOS	FBJ murine osteosarcoma viral oncogene homolog	ENSSSCG00000002383	ATCCCAACGGTGACTGCTATCTCG	202	1.679
			TGCCCCTTCTGCCAATGCTCT
ATF3	Activating transcription factor 3	ENSSSCG00000015595	ACCCCTCGAGATGTCAGTCAC	193	1.821
			CTCCTCAATTTGGGCCTTCAGTTC
Genes upregulated in DUxIB pigs
PVALB	Parvalbumin	ENSSSCG00000000138	AAGAACGCTGATGGCTGCTGGAGAC	206	1.797
			ATAAGGGATGGGGGAGTAAAAA
HSPA4L	Heat shock 70kDa protein 4-like	ENSSSCG00000009077	ACTCTCGGGCCTTGTTACG	208	1.679
			GCTTGTTCCATTACTGCTTTTA
MYH10	Myosin, heavy chain 10, non-muscle	ENSSSCG00000017987	TCGAGGCAGAGCTGGAGGATGAG	202	1.552
			CGGGATGCACGTGCTTCTTCTAAT
DNAJA1	Sus scrofa DnaJ (Hsp40) homolog, subfamily A, member 1	ENSSSCG00000011000	ATTGAAAAAGGCTTACAGGAAACT	190	1.701
			GGGGGAGCCAAAACCACCAC
Genes no differentially expressed between IB and DUxIB pigs
SCD	Stearoyl-CoA desaturase (delta-9-desaturase)	ENSSSCG00000010554	TCCCGACGTGGCTTTTTCTTCTC	205	1.85
			CTTCACCCCAGCAATACCAG
ELOVL6	Fatty acid elongase 6	ENSSSCG00000025541	AGAACACGTAGCGACTCCGAAGAT	182	1.828
			GACATGCCGACCGCCAAAGATAA
