# Supplementary material for: Comparative Analysis of Muscle Transcriptome between Pig Genotypes Identifies Genes and Regulatory Mechanisms Associated to Growth, Fatness and Metabolism
Source: PLoS One. 2015 Dec 22;10(12):e0145162. doi: 10.1371/journal.pone.0145162 (PMC4687939; doi:10.1371/journal.pone.0145162)
Supplement: S2 Table — (XLSX) [file pone.0145162.s002.xlsx]

## Sheet: S2
Supplementary file 2: Genes found differentially expressed between purebred (IB) and Duroc-crossbred (IBxDU) newborn pigs.
Feature ID	Gene Name	P-value	Fold change	FDR	Mean counts, IB	Mean counts, DUxIB	Gene description
ENSSSCG00000006036	ABRA	2.26742e-06	-4.36739	0.00506881	12876.2	3108.33	actin-binding Rho activating protein
ENSSSCG00000030303	ACHE	0.00183143	-2.86024	0.112302	731	276.833	acetylcholinesterase (Yt blood group)
ENSSSCG00000006416	ACKR1	0.00546317	2.30938	0.163932	103.5	297.167	atypical chemokine receptor 1 (Duffy blood group)
ENSSSCG00000017980	ALOX12B	0.0083287	-2.4337	0.206876	36	17.1667	arachidonate 12-lipoxygenase, 12R type
ENSSSCG00000014083	ANKDD1B	0.00211556	-2.98339	0.11535	63.3333	23.8333	ankyrin repeat and death domain containing 1B
ENSSSCG00000001411	APOM	0.000462667	-3.19645	0.0652428	20.5	7.33333	Sus scrofa apolipoprotein M (APOM), mRNA.
ENSSSCG00000014436	ARHGEF37	0.00885154	-2.19294	0.214598	120.5	59.8333	Rho guanine nucleotide exchange factor (GEF) 37
ENSSSCG00000014798	ART5	0.00187814	-3.03301	0.112302	148	55	ADP-ribosyltransferase 5
ENSSSCG00000016318	ASB18	0.00296965	-2.68296	0.126451	71.3333	28.8333	ankyrin repeat and SOCS box containing 18
ENSSSCG00000030395	ASB5	0.00545744	-2.40004	0.163932	7045.17	3500.83	ankyrin repeat and SOCS box containing 5
ENSSSCG00000015595	ATF3	0.000247823	-7.76275	0.0619375	20524	3196.67	activating transcription factor 3
ENSSSCG00000012841	ATGL	0.00434031	-2.0534	0.154012	6045.17	3287.67	Sus scrofa patatin-like phospholipase domain containing 2 (PNPLA2), mRNA.
ENSSSCG00000000111	BAIAP2L2	0.00724035	-2.21585	0.195173	217	109	BAI1-associated protein 2-like 2
ENSSSCG00000024914	BF	0.00284928	-2.63242	0.125714	234.167	99.1667	Sus scrofa complement factor B (CFB), mRNA.
ENSSSCG00000028322	BTG2	0.00189786	-4.62094	0.112302	12061.2	3102.83	Sus scrofa BTG family, member 2 (BTG2), mRNA.
ENSSSCG00000010389	C10orf71	0.00673524	-2.23812	0.189002	5169	2459.17	chromosome 10 open reading frame 71
ENSSSCG00000012038	C21orf62	0.00055306	-4.45325	0.0652428	43.6667	10.3333	chromosome 21 open reading frame 62
ENSSSCG00000010966	CCL19	0.00752062	3.71443	0.196176	40.5	159.333	chemokine (C-C motif) ligand 19
ENSSSCG00000017723	CCL2	0.00246773	3.43379	0.121244	69.3333	315.167	Sus scrofa chemokine (C-C motif) ligand 2 (CCL2), mRNA.
ENSSSCG00000021576	CD83	0.00866101	2.03467	0.212766	70.8333	171.833	CD83 molecule
ENSSSCG00000011391	CDHR4	0.00276285	-2.63451	0.125714	77	32.3333	cadherin-related family member 4
ENSSSCG00000031039	CH242-138G12.1	0.00140952	-4.3584	0.0984685	621.167	144.667	Sscrofa10.2:CM000813.4
ENSSSCG00000004754	CHAC1	0.0021104	4.30663	0.11535	343.667	1842.83	ChaC, cation transport regulator homolog 1 (E. coli)
ENSSSCG00000016687	CHN2	0.000570222	-2.67725	0.0652428	56.8333	25	chimerin 2
ENSSSCG00000006655	CIART	3.49208e-06	-8.39876	0.00520436	479.833	62.5	circadian associated repressor of transcription
ENSSSCG00000029210	CLDN7	0.00193749	-2.7988	0.112302	111.167	42	Sus scrofa claudin 7 (CLDN7), mRNA.
ENSSSCG00000017934	CLDN7	0.00030477	-2.96811	0.0619375	125.167	48	Sus scrofa claudin 7 (CLDN7), mRNA.
ENSSSCG00000003230	CLDND2	0.00641302	-3.26772	0.186186	9.33333	3	claudin domain containing 2
ENSSSCG00000013578	CLEC4G	0.00364243	12.9446	0.138011	2.33333	28.8333	Sus scrofa C-type lectin domain family 4, member G (CLEC4G), mRNA.
ENSSSCG00000009668	CLU	0.00130015	5.79017	0.0984685	652.667	5953.67	Sus scrofa clusterin (CLU), mRNA.
ENSSSCG00000021340	CTSF	0.00230822	-2.38705	0.120259	1085.17	527.333	Uncharacterized protein
ENSSSCG00000006114	CU207250.1	0.00108394	10.7875	0.0864955	1.83333	20.1667	Uncharacterized protein
ENSSSCG00000027762	CU633166.1	0.000449035	-5.58613	0.0652428	66.5	13.6667	Uncharacterized protein
ENSSSCG00000028731	CXCL13	0.000726029	27.0625	0.0652428	1	28.3333	chemokine (C-X-C motif) ligand 13
ENSSSCG00000005857	CYSRT1	0.000701758	-2.80285	0.0652428	29.3333	12	cysteine-rich tail protein 1
ENSSSCG00000027643	DIO2	0.00161746	-3.43371	0.109571	103.5	36.1667	Sus scrofa deiodinase, iodothyronine, type II (DIO2), mRNA.
ENSSSCG00000028773	DLK1	0.00292422	-2.62523	0.125714	5117	2294.5	Sus scrofa delta-like 1 homolog (Drosophila) (DLK1), transcript variant 1, mRNA.
ENSSSCG00000011000	DNAJA1	0.000232254	5.18554	0.0619375	1862.17	14230.5	DnaJ (Hsp40) homolog, subfamily A, member 1
ENSSSCG00000030198	ENV	0.00134002	4.33245	0.0984685	31.1667	157.5	Putative envelope polyprotein; Uncharacterized protein
ENSSSCG00000010853	EPHX1	0.00792667	-2.33255	0.200227	1324.5	602.5	Sus scrofa epoxide hydrolase 1, microsomal (xenobiotic) (EPHX1), mRNA.
ENSSSCG00000016792	FAM134B	0.000374624	-3.56257	0.0644209	2856.33	827.333	family with sequence similarity 134, member B
ENSSSCG00000014076	FAM169A	0.0047796	2.28673	0.15584	19.8333	52	family with sequence similarity 169, member A
ENSSSCG00000005981	FBXO32	0.00026228	-3.86696	0.0619375	539.667	152	F-box protein 32
ENSSSCG00000026044	FDFT1	0.00487907	-2.2391	0.15584	1804.5	875.667	farnesyl-diphosphate farnesyltransferase 1
ENSSSCG00000003140	FGF21	0.00488745	6.06116	0.15584	11.5	73.3333	Sus scrofa fibroblast growth factor 21 (FGF21), mRNA.
ENSSSCG00000003644	FHL3	0.000437815	-2.73293	0.0652428	15679.8	6260.33	Sus scrofa four and a half LIM domains 3 (FHL3), mRNA.
ENSSSCG00000015268	FMO1	0.00179695	-2.31656	0.112302	1026.5	493	Sus scrofa flavin containing monooxygenase 1 (FMO1), mRNA.
ENSSSCG00000002383	FOS	0.00137724	-4.38701	0.0984685	14408.7	3545.33	Sus scrofa FBJ murine osteosarcoma viral oncogene homolog (FOS), mRNA.
ENSSSCG00000004387	FOXO3A	0.000704309	-2.72204	0.0652428	630.5	261.167	Sus scrofa forkhead box O3 (FOXO3), mRNA.
ENSSSCG00000015545	GLUL	0.00329664	-2.337	0.131601	20443.5	9257	Sus scrofa glutamate-ammonia ligase (GLUL), mRNA.
ENSSSCG00000001652	GNMT	0.00768066	-3.63094	0.196176	123.5	40.6667	Sus scrofa glycine N-methyltransferase (GNMT), mRNA.
ENSSSCG00000015901	GRB14	0.000442475	-3.28823	0.0652428	47.6667	16.1667	growth factor receptor-bound protein 14
ENSSSCG00000009077	HSPA4L	0.00487915	2.76794	0.15584	16.6667	60.8333	heat shock 70kDa protein 4-like
ENSSSCG00000009334	HSPH1	0.000225136	4.52687	0.0619375	888.333	5543.17	Sus scrofa heat shock 105kDa/110kDa protein 1 (HSPH1), mRNA.
ENSSSCG00000012667	IGSF1	0.00138876	-2.57055	0.0984685	570	236.167	immunoglobulin superfamily, member 1
ENSSSCG00000011559	IL17RC	0.00971149	-1.88005	0.2248	875.333	536.333	interleukin 17 receptor C
ENSSSCG00000011451	ITIH3	0.00934895	2.34517	0.219995	71.8333	207.667	inter-alpha-trypsin inhibitor heavy chain 3
ENSSSCG00000012582	KCNE1L	0.00575636	-2.13259	0.16932	1134.5	580	KCNE1-like
ENSSSCG00000030799	KLHL38	0.00337479	-3.58238	0.132357	57.6667	17	Uncharacterized protein
ENSSSCG00000028522	KRT10	0.00489706	-2.36126	0.15584	43.5	21	keratin 10
ENSSSCG00000010481	LGI1	0.00479795	-2.81299	0.15584	49.6667	18.6667	leucine-rich, glioma inactivated 1
ENSSSCG00000023396	LIX1	9.20241e-06	-4.19177	0.00822879	58.6667	16	Lix1 homolog (chicken)
ENSSSCG00000016605	LMOD2	0.00199176	-2.72301	0.112302	20862.2	8242.67	leiomodin 2 (cardiac)
ENSSSCG00000011499	LRIG1	0.00346428	-2.37301	0.133524	4350.33	2030.67	leucine-rich repeats and immunoglobulin-like domains 1
ENSSSCG00000023806	LRRN1	0.000729622	-3.1165	0.0652428	138.333	47.1667	leucine rich repeat neuronal 1
ENSSSCG00000030165	MAFF	0.00750718	-4.20695	0.196176	4282.5	1256.67	v-maf avian musculoaponeurotic fibrosarcoma oncogene homolog F
ENSSSCG00000020705	MAP3K8	0.00494737	4.02309	0.15584	34	208.833	Uncharacterized protein
ENSSSCG00000015716	MARCO	0.000646646	27.2484	0.0652428	6.5	167.667	macrophage receptor with collagenous structure
ENSSSCG00000006979	MSR1	0.00932589	2.28449	0.219995	18.5	50.3333	macrophage scavenger receptor 1
ENSSSCG00000017987	MYH10	9.77639e-05	5.08011	0.0397366	1239.5	9009.33	myosin, heavy chain 10, non-muscle
ENSSSCG00000018007	MYH3	0.00518085	-2.37429	0.16082	5102.17	2438.83	myosin, heavy chain 3, skeletal muscle, embryonic
ENSSSCG00000000420	NDUFA4L2	0.00913549	2.72382	0.217259	33.1667	104.167	Sus scrofa NADH dehydrogenase (ubiquinone) 1 alpha subcomplex, 4-like 2 (NDUFA4L2), mRNA.
ENSSSCG00000029557	NFATC1	0.000276326	-3.51712	0.0619375	105.833	32.6667	nuclear factor of activated T-cells, cytoplasmic 1
ENSSSCG00000005385	NOR-1	0.000816799	-6.5614	0.071606	3656.67	553	Sus scrofa neuron-derived orphan receptor-1 alfa (NOR-1), mRNA.
ENSSSCG00000009856	NOS1	0.00984928	2.29332	0.2248	109	275.833	nitric oxide synthase 1 (neuronal)
ENSSSCG00000010568	NPM3	0.00052791	3.5714	0.0652428	124	565.333	nucleophosmin/nucleoplasmin 3
ENSSSCG00000006690	NUDT17	0.00559656	-2.20321	0.166815	190.333	96.3333	nudix (nucleoside diphosphate linked moiety X)-type motif 17
ENSSSCG00000011685	PAQR9	0.00699728	3.94226	0.191685	31.6667	193	progestin and adipoQ receptor family member IX
ENSSSCG00000029990	PBD-2	0.0085722	9.1877	0.211747	1.66667	15	Sus scrofa beta-defensin 2 (PBD-2), mRNA.
ENSSSCG00000006218	PDE7A	0.00197299	-2.54053	0.112302	849.5	368.5	phosphodiesterase 7A
ENSSSCG00000011521	PDZRN3	0.00264321	-2.39513	0.125714	805.333	365.833	PDZ domain containing ring finger 3
ENSSSCG00000013569	PEX11G	0.00379429	-2.95823	0.142557	82.3333	31.1667	peroxisomal biogenesis factor 11 gamma
ENSSSCG00000027550	PLCD1	0.00234475	-2.33629	0.120259	1049	474.667	phospholipase C, delta 1
ENSSSCG00000007760	PRSS8	0.0073404	3.69263	0.196176	221.167	1224.33	protease, serine, 8
ENSSSCG00000000138	PVALB	0.000152439	24.2411	0.0524271	91	2148.5	parvalbumin
ENSSSCG00000003079	PVR	0.00194556	6.5922	0.112302	135.333	1362.17	poliovirus receptor
ENSSSCG00000029507	RASGEF1B	0.000542727	-3.10551	0.0652428	311.667	105	RasGEF domain family, member 1B
ENSSSCG00000010411	RASSF4	0.000355717	7.04468	0.0644209	24.6667	239.5	Sus scrofa Ras association (RalGDS/AF-6) domain family member 4 (RASSF4), mRNA.
ENSSSCG00000009868	RBM19	0.00402778	2.37986	0.147608	428.667	1357	RNA binding motif protein 19
ENSSSCG00000000602	RERG	0.00703117	-2.39843	0.191685	132.833	60.3333	RAS-like, estrogen-regulated, growth inhibitor
ENSSSCG00000022390	RGN	0.00599609	-2.42327	0.175219	99.8333	42.5	Sus scrofa regucalcin (senescence marker protein-30) (RGN), mRNA.
ENSSSCG00000024247	SBK2	0.00471642	-3.3486	0.15584	118.333	45.1667	SH3 domain binding kinase family, member 2
ENSSSCG00000007189	SDCBP2	0.00290822	4.70031	0.125714	5	24.1667	syndecan binding protein (syntenin) 2
ENSSSCG00000006624	SELENBP1	0.00887957	-1.93054	0.214598	1216.67	703.167	selenium binding protein 1
ENSSSCG00000023915	SLC2A4	0.00977284	-2.10368	0.2248	507.333	265.167	Solute carrier family 2, facilitated glucose transporter member 4
ENSSSCG00000017933	SLC2A4	0.00417765	-2.20261	0.150371	4768.17	2376	Sus scrofa solute carrier family 2 (facilitated glucose transporter), member 4 (SLC2A4), mRNA.
ENSSSCG00000010512	SLIT1	0.00877369	-2.43026	0.214356	129.167	54.3333	slit homolog 1 (Drosophila)
ENSSSCG00000025593	TAP	0.00569777	2.5538	0.168707	97.8333	275.667	Uncharacterized protein
ENSSSCG00000024681	TECRL	0.00976292	-2.4443	0.2248	171.333	76.1667	trans-2,3-enoyl-CoA reductase-like
ENSSSCG00000022445	TEX12	0.00140332	7.09118	0.0984685	1.5	12.8333	testis expressed 12
ENSSSCG00000011640	TF	0.00771431	-2.06951	0.196176	77.8333	42.1667	Serotransferrin; Transferrin
ENSSSCG00000016530	TMEM140	0.00992975	-1.96835	0.22536	188.833	111.833	transmembrane protein 140
ENSSSCG00000028530	TMEM52	0.00522722	-2.24912	0.16082	1976.67	932	transmembrane protein 52
ENSSSCG00000016475	TRBC1	0.000489609	10.5012	0.0652428	2.66667	26.8333	Uncharacterized protein
ENSSSCG00000016518	TRIM24	0.00179406	-2.26072	0.112302	380.833	190.5	tripartite motif containing 24
ENSSSCG00000027684	TRIM63	0.000702164	-2.46198	0.0652428	2973	1330.83	tripartite motif containing 63, E3 ubiquitin protein ligase
ENSSSCG00000008605	TTC32	0.00469874	-2.71174	0.15584	26	10.6667	tetratricopeptide repeat domain 32
ENSSSCG00000003875	TTC39A	0.00200944	3.00697	0.112302	24	96.8333	tetratricopeptide repeat domain 39A
ENSSSCG00000029226	UBC	0.00285038	-2.31889	0.125714	45162.7	20878.3	Polyubiquitin-C Ubiquitin-related Ubiquitin
ENSSSCG00000015589	VASH2	0.00217189	2.70663	0.116994	53.8333	195.833	vasohibin 2
ENSSSCG00000007554	ZFAND2A	0.00012892	9.13739	0.0480336	212	2798.33	zinc finger, AN1-type domain 2A
ENSSSCG00000004946	ZWILCH	0.00237821	-3.02726	0.120259	262.667	96.3333	zwilch kinetochore protein
ENSSSCG00000000852	human ortholog STAB2	0.00541019	10.1409	0.163932	2.33333	22.3333	Uncharacterized protein [Source:UniProtKB/TrEMBL;Acc:F1SRK3]
ENSSSCG00000001517		0.00290798	-2.30591	0.125714	182.333	88.8333	Uncharacterized protein [Source:UniProtKB/TrEMBL;Acc:F1RZR1]
ENSSSCG00000004042	human ortholog IGF2R	0.00489582	-2.04836	0.15584	686.667	377.833	Uncharacterized protein
ENSSSCG00000004092		0.00259357	2.58166	0.124687	47.3333	151	Uncharacterized protein
ENSSSCG00000004329	human ortholog MDN1	0.0098548	2.29014	0.2248	58.5	159	Uncharacterized protein
ENSSSCG00000004665	human ortholog SQRDL	0.00443458	4.07712	0.155561	30.5	137.667	Uncharacterized protein
ENSSSCG00000005494	TNC	0.000662122	5.47009	0.0652428	102	803.5	tenascin precursor
ENSSSCG00000006932	human ortholog CLCA4	0.00175958	-3.89924	0.112302	62.6667	17.8333	Uncharacterized protein
ENSSSCG00000007552		0.000372378	-4.47506	0.0644209	224	54.8333	Uncharacterized protein
ENSSSCG00000007746	human ortholog CCT6A	0.00182662	2.21235	0.112302	877.667	2327.17	Uncharacterized protein
ENSSSCG00000007999		0.00395485	-2.09957	0.146372	244.833	131.833	Uncharacterized protein
ENSSSCG00000008231	human ortholog VAMP5	0.000511757	-4.51146	0.0652428	8.83333	2.16667	Uncharacterized protein
ENSSSCG00000008409		0.000292638	3.59218	0.0619375	118.5	584.667	Uncharacterized protein
ENSSSCG00000010037	human ortholog SLC5A4	0.000858373	-3.8617	0.0738036	19.3333	6.16667	Uncharacterized protein
ENSSSCG00000010283	human ortholog SPOCK2	0.00467379	-2.19595	0.15584	119.167	60.5	Uncharacterized protein
ENSSSCG00000013243	human ortholog DDB2	0.00759034	-2.06522	0.196176	230.333	121.333	Uncharacterized protein
ENSSSCG00000015140		0.00239388	2.83467	0.120259	23039.3	88247	Uncharacterized protein
ENSSSCG00000016766		0.00911213	-4.53594	0.217259	3	0.666667	Uncharacterized protein
ENSSSCG00000021092	human ortholog FAM53C	0.00724643	2.25892	0.195173	101.667	284.667	Uncharacterized protein
ENSSSCG00000021164	human ortholog RNF220	0.00525157	2.08926	0.16082	186.667	478.667	Uncharacterized protein
ENSSSCG00000022049		0.000995744	-6.89789	0.0824439	22	3.16667	Sscrofa10.2:CM000818.4
ENSSSCG00000022116	human ortholog SHMT2	1.65962e-07	14.2515	0.000742018	21.8333	368.833	Serine hydroxymethyltransferase
ENSSSCG00000022701		0.00673818	22.4394	0.189002	3	64.5	Uncharacterized protein
ENSSSCG00000023092	human ortholog CALML5	0.00346065	-3.42932	0.133524	36.8333	11.3333	Uncharacterized protein
ENSSSCG00000023287	human ortholog MYL6B	0.00177488	-12.5414	0.112302	627.333	44.6667	Uncharacterized protein
ENSSSCG00000024107	human ortholog RPL14	0.00321907	2.05726	0.129794	3608.83	8765.67	Uncharacterized protein
ENSSSCG00000024452	human ortholog CLCN7	0.00229488	-2.3139	0.120259	301.833	145.833	Uncharacterized protein
ENSSSCG00000025956		0.000344884	9.58538	0.0644209	8	115.667	Uncharacterized protein [Source:UniProtKB/TrEMBL;Acc:I3LUI4]
ENSSSCG00000026492	human ortholog TNC	0.00352075	3.75104	0.134541	61.3333	326.667	Uncharacterized protein [Source:UniProtKB/TrEMBL;Acc:F1SMI6]
ENSSSCG00000027341		0.000300635	4.50156	0.0619375	743.333	4966.5	Uncharacterized protein
ENSSSCG00000028056	ZFP36	0.00667797	-2.65023	0.189002	5552.17	2197.33	Sus scrofa zinc finger protein 36 C3H type homolog (mouse) (ZFP36) mRNA. [Source:RefSeq mRNA;Acc:NM_001168419]
ENSSSCG00000028367	DAPP1	0.00110272	-5.44665	0.0864955	385.333	71.3333	Dual adaptor of phosphotyrosine and 3-phosphoinositides [Source:HGNC Symbol;Acc:HGNC:16500]
ENSSSCG00000028947	human ortholog PELI1	0.00685242	-1.99459	0.190293	962.833	553.833	Uncharacterized protein
ENSSSCG00000029388	human ortholog PDE2A	0.00460331	-3.35187	0.15584	78.8333	29	Uncharacterized protein
ENSSSCG00000029438	human ortholog SESN2	0.00198642	6.91307	0.112302	194.333	1775.83	Uncharacterized protein
ENSSSCG00000029773		0.00306088	-4.64447	0.126715	5.16667	1.16667	Sscrofa10.2:CM000818.4
ENSSSCG00000030310		0.00946201	-2.7296	0.22149	11.8333	5	Uncharacterized protein
FDR: False discovery rate
