# Supplementary material for: Comparative Analysis of Muscle Transcriptome between Pig Genotypes Identifies Genes and Regulatory Mechanisms Associated to Growth, Fatness and Metabolism
Source: PLoS One. 2015 Dec 22;10(12):e0145162. doi: 10.1371/journal.pone.0145162 (PMC4687939; doi:10.1371/journal.pone.0145162)
Supplement: S3 Table — (XLSX) [file pone.0145162.s003.xlsx]

## Sheet: S3
Supplementary file 3: RNA Seq and qPCR differential expression results and correlation coefficient (r) between the two used methodologies
		RNA Seq		qPCR		Correlation (r)
Gene symbol	Gene name	P-value	Fold change	P-value	Fold change
Genes upregulated in IB pigs
DLK1	Delta-like 1 homolog	0.00292422	-2.62523	0.1051	-1.41568	0.956703
FOS	FBJ murine osteosarcoma viral oncogene homolog	0.00137724	-4.38701	0.0009	-3.43236	0.971313
ATF3	Activating transcription factor 3	0.000247823	-7.76275	0.0113	-3.39121	0.991021
Genes upregulated in DUxIB pigs
PVALB	Parvalbumin	0.000152439	24.2411	<,0001	24.561	0.99731
HSPA4L	Heat shock 70kDa protein 4-like	0.000572721	3.40191	0.0851	1.25815	0.667335
MYH10	Myosin, heavy chain 10, non-muscle	9.42374e-06	7.0168	<,0001	1.58315	0.933264
DNAJA1	Sus scrofa DnaJ (Hsp40) homolog, subfamily A, member 1	2.43268e-05	7.40226	0.0031	1.383	0.924455
Genes no differentially expressed between IB and DUxIB pigs
SCD	Stearoyl-CoA desaturase (delta-9-desaturase)	0.135332	2.06569	0.3691	1.37821	0.962798
ELOVL6	Fatty acid elongase 6	0.948066	1.04317	0.8637	1.11304	0.967528
