# Supplementary material for: Comparative Analysis of Muscle Transcriptome between Pig Genotypes Identifies Genes and Regulatory Mechanisms Associated to Growth, Fatness and Metabolism
Source: PLoS One. 2015 Dec 22;10(12):e0145162. doi: 10.1371/journal.pone.0145162 (PMC4687939; doi:10.1371/journal.pone.0145162)
Supplement: S4 Table — (XLSX) [file pone.0145162.s004.xlsx]

## Sheet: S4
Supplementary file 4: Enriched biological functions identified by IPA software in purebred (IB) and Duroc-crossbred (IBxDU) Iberian pigs (p<0.01)
IB				IBxDU
Biological functions	p-Value	Activation z-score	Molecules	Biological functions	p-Value	Activation z-score	Molecules
concentration of lipid	1.62e-07	-0.794	19	vascular disease	7.2e-06	0.728	18
atrophy of muscle cells	2.56e-06	-1.114	4	hepatic steatosis	4.77e-05	0.963	8
glucose metabolism disorder	7.9e-06	-0.32	21	proliferation of cells	4.96e-05	0.38	39
inflammation of body cavity	4.4e-05	-0.085	12	transformation of fibroblast cell lines	5.77e-05	1.351	8
contractility of muscle	5.03e-05	-0.037	7	quantity of metal	9.8e-05	1.56	11
quantity of steroid	5.33e-05	-0.455	11	quantity of IgG2a	0.000113	0.447	5
quantity of leukocytes	6.64e-05	-0.951	16	binding of blood cells	0.000133	1.733	7
atrophy of muscle	7.12e-05	-1.155	6	arthropathy	0.000138	0.109	16
inflammation of organ	9.28e-05	-0.353	18	cell movement of tumor cell lines	0.000159	1.635	14
morphogenesis of neurites	0.000116	-0.64	9	quantity of metal ion	0.000161	1.316	10
concentration of sterol	0.000216	-0.67	8	infiltration of leukocytes	0.000247	0.391	9
quantity of osteoclasts	0.000235	-0.068	5	cell movement	0.000266	1.894	25
inflammation of body region	0.000239	-0.477	15	quantity of amino acids	0.000276	0.372	6
apoptosis of phagocytes	0.000341	-0.447	6	binding of cells	0.000279	1.33	10
neuritogenesis	0.000355	-0.089	10	binding of leukocytes	0.000291	1.481	6
osteoclastogenesis	0.00077	-0.9	4	migration of cells	0.000361	1.687	23
insulin resistance	0.000796	-0.08	7	hypertrophy of heart	0.000362	0.894	8
concentration of cholesterol	0.000838	-0.4	7	arthritis	0.00038	0.109	15
quantity of mononuclear leukocytes	0.000954	-0.356	12	cell movement of leukocytes	0.000409	1.071	13
synthesis of fatty acid	0.00111	-1.342	7	leukocyte migration	0.000486	1.105	14
cell death	0.00133	-0.881	33	formation of cellular protrusions	0.000505	0.843	13
synthesis of prostaglandin	0.0017	-0.966	5	quantity of IgM	0.000515	0.447	5
Bacterial Infection	0.00171	-1.04	8	recruitment of cells	0.000528	1.44	8
quantity of phagocytes	0.00175	-0.73	8	adhesion of immune cells	0.000528	1.466	8
quantity of cells	0.00184	-0.7	20	contractility of cardiac muscle	0.000694	0.285	5
quantity of lymphocytes	0.00224	-0.11	11	quantity of immunoglobulin	0.000882	0.241	7
synthesis of lipid	0.00235	-1.064	11	seizure disorder	0.00104	1.835	9
development of bone marrow	0.0026	-1.067	4	proliferation of epidermal cells	0.00113	0.651	5
maturation of blood cells	0.00271	-0.816	6	quantity of connective tissue cells	0.00114	0.494	6
quantity of adipose tissue	0.00275	-2.4	6	cell movement of lymphocytes	0.00122	0.96	8
mass of liver	0.00291	-1.732	4	recruitment of leukocytes	0.00134	0.885	7
necrosis of prostate cancer cell lines	0.00307	-1.513	5	development of neurons	0.00135	0.128	11
fatty acid metabolism	0.0035	-1.392	9	neuronal cell death	0.00145	0.55	11
growth of tumor	0.00355	-0.098	11	quantity of Ca2+	0.00175	1.309	8
formation of connective tissue cells	0.00378	-0.2	5	hyperplasia of epidermis	0.00182	1.4	4
cell death of immune cells	0.00398	-0.025	10	vasculogenesis	0.00196	1.132	12
infiltration of granulocytes	0.00429	-1.195	5	binding of professional phagocytic cells	0.00206	0.9	4
synthesis of prostaglandin E2	0.00448	-0.581	4	apoptosis of neurons	0.00216	0.342	8
concentration of triacylglycerol	0.00516	-0.726	6	quantity of protein in blood	0.00225	0.649	9
survival of organism	0.0053	-0.642	10	quantity of dendritic cells	0.00239	0.655	4
cell cycle progression	0.00552	-0.747	13	lung tumor	0.00245	1.715	14
transport of molecule	0.00567	-0.873	17	cell movement of antigen presenting cells	0.00247	1.669	7
maturation of leukocytes	0.00805	-0.447	5	Organ Degeneration	0.00252	0.447	9
development of hematopoietic system	0.00866	-0.391	5	extension of cellular protrusions	0.00273	0.714	5
				disorder of lipid metabolism	0.00295	1	5
				maturation of cells	0.00299	0.762	8
				microtubule dynamics	0.00302	0.782	14
				inflammatory response	0.0031	1.632	11
				hyperplasia	0.00324	1.941	9
				concentration of fatty acid	0.00346	0.243	6
				cell movement of phagocytes	0.00346	1.731	9
				growth of epithelial tissue	0.00347	1.304	10
				differentiation of connective tissue	0.00353	0.125	10
				migration of tumor cell lines	0.00353	1.857	10
				quantity of filaments	0.00359	1.067	4
				apoptosis of leukocytes	0.00364	0.626	8
				organismal death	0.00365	1.484	25
				quantity of IgG1	0.00397	1	4
				cell death of central nervous system cells	0.00407	0.431	6
				chemotaxis of tumor cell lines	0.00417	1.015	4
				differentiation of cells	0.00436	0.214	22
				differentiation of connective tissue cells	0.00446	0.375	9
				organization of cytoskeleton	0.00491	0.465	15
				proliferation of keratinocytes	0.00527	1.131	4
				proliferation of connective tissue cells	0.00528	0.669	9
				morphology of cells	0.00553	1.446	21
				migration of smooth muscle cells	0.00564	0.32	4
				transmigration of cells	0.00589	1.924	4
				seizures	0.00628	1.835	7
				extension of neurites	0.00642	0.254	4
				formation of lamellipodia	0.00642	1.165	4
				infiltration of macrophages	0.00712	1.029	4
				incidence of tumor	0.00739	1.758	6
				development of cardiovascular system	0.00784	1.155	13
				cellular homeostasis	0.00789	0.095	16
				mass of organism	0.00864	0.816	6
Activation z-score: Predicted activation status of biological function. Positive values: Activated functionn in DUxIB pigs; Negative values:Activated function in IB pigs. The higher the value, the more activated the functions is predicted to be.
Molecules: number of molecules associated with the predicted biological function
