# Supplementary material for: Comparative Analysis of Muscle Transcriptome between Pig Genotypes Identifies Genes and Regulatory Mechanisms Associated to Growth, Fatness and Metabolism
Source: PLoS One. 2015 Dec 22;10(12):e0145162. doi: 10.1371/journal.pone.0145162 (PMC4687939; doi:10.1371/journal.pone.0145162)
Supplement: S5 Table — (XLSX) [file pone.0145162.s005.xlsx]

## Sheet: S5
Supplementary file 5: Canonical pathways enriched in IB and IBxDU animals based on DE genes and TFR identified either by IPA or by RIFs study
Canonical Pathway	P-value
Adipogenesis pathway	5.58315e-10
PI3K Signaling in B Lymphocytes	5.85544e-10
Glucocorticoid Receptor Signaling	3.02903e-09
Regulation of IL-2 Expression in Activated and Anergic T Lymphocytes	1.59969e-08
IL-17A Signaling in Fibroblasts	1.59969e-08
Protein Kinase A Signaling	1.82867e-08
B Cell Receptor Signaling	1.85974e-08
Role of PKR in Interferon Induction and Antiviral Response	2.96371e-08
ERK5 Signaling	3.2387e-08
iNOS Signaling	4.65615e-08
Role of IL-17A in Arthritis	1.30557e-07
RANK Signaling in Osteoclasts	2.16182e-07
LXR/RXR Activation	2.20897e-07
PI3K/AKT Signaling	2.46232e-07
April Mediated Signaling	2.87233e-07
Activation of IRF by Cytosolic Pattern Recognition Receptors	3.28398e-07
Cell Cycle: G1/S Checkpoint Regulation	3.28398e-07
Tight Junction Signaling	3.35869e-07
Hypoxia Signaling in the Cardiovascular System	3.5943e-07
B Cell Activating Factor Signaling	3.67683e-07
Angiopoietin Signaling	3.84821e-07
MIF Regulation of Innate Immunity	4.12199e-07
IL-12 Signaling and Production in Macrophages	4.73617e-07
Calcium Signaling	5.5831e-07
Role of IL-17F in Allergic Inflammatory Airway Diseases	5.85473e-07
Role of RIG1-like Receptors in Antiviral Innate Immunity	6.59962e-07
Regulation of the Epithelial-Mesenchymal Transition Pathway	7.27079e-07
RAR Activation	9.53674e-07
Corticotropin Releasing Hormone Signaling	9.77847e-07
CD27 Signaling in Lymphocytes	1.43446e-06
TNFR2 Signaling	1.67912e-06
Unfolded protein response	1.7242e-06
G-Protein Coupled Receptor Signaling	2.07961e-06
Wnt/Ca+ pathway	2.13666e-06
4-1BB Signaling in T Lymphocytes	2.256e-06
Acute Phase Response Signaling	2.5877e-06
Role of NFAT in Regulation of the Immune Response	2.89181e-06
Relaxin Signaling	4.06667e-06
Estrogen-Dependent Breast Cancer Signaling	4.18609e-06
NRF2-mediated Oxidative Stress Response	4.43669e-06
Production of Nitric Oxide and Reactive Oxygen Species in Macrophages	4.43669e-06
IL-17A Signaling in Airway Cells	4.56814e-06
Antioxidant Action of Vitamin C	4.84407e-06
CD40 Signaling	4.98888e-06
ILK Signaling	5.78809e-06
Erythropoietin Signaling	6.14638e-06
IL-10 Signaling	6.7304e-06
Growth Hormone Signaling	7.15356e-06
JAK/Stat Signaling	9.45646e-06
LPS-stimulated MAPK Signaling	1.03967e-05
TREM1 Signaling	1.22007e-05
Molecular Mechanisms of Cancer	1.38927e-05
Gα12/13 Signaling	1.58464e-05
CD28 Signaling in T Helper Cells	1.69351e-05
PKCθ Signaling in T Lymphocytes	1.69351e-05
TNFR1 Signaling	2.37695e-05
Atherosclerosis Signaling	2.54727e-05
NF-κB Signaling	3.03484e-05
TGF-β Signaling	3.25789e-05
GNRH Signaling	3.37613e-05
IL-17A Signaling in Gastric Cells	3.8986e-05
PPARα/RXRα Activation	4.19271e-05
Dendritic Cell Maturation	4.19271e-05
AMPK Signaling	4.19271e-05
Antiproliferative Role of TOB in T Cell Signaling	4.68066e-05
Factors Promoting Cardiogenesis in Vertebrates	4.85694e-05
PPAR Signaling	5.63876e-05
IL-15 Production	5.63876e-05
Nur77 Signaling in T Lymphocytes	5.85519e-05
Glioma Signaling	6.0808e-05
Mouse Embryonic Stem Cell Pluripotency	6.0808e-05
Phospholipase C Signaling	6.0808e-05
Aryl Hydrocarbon Receptor Signaling	6.56126e-05
Agranulocyte Adhesion and Diapedesis	6.81703e-05
T Cell Receptor Signaling	7.0838e-05
ATM Signaling	7.0838e-05
Induction of Apoptosis by HIV1	7.95552e-05
Role of p14/p19ARF in Tumor Suppression	9.30668e-05
Non-Small Cell Lung Cancer Signaling	0.000133691
Role of PI3K/AKT Signaling in the Pathogenesis of Influenza	0.00014516
NGF Signaling	0.00014516
Circadian Rhythm Signaling	0.000151297
MIF-mediated Glucocorticoid Regulation	0.000151297
fMLP Signaling in Neutrophils	0.00015772
iCOS-iCOSL Signaling in T Helper Cells	0.00015772
Renin-Angiotensin Signaling	0.000171487
IL-9 Signaling	0.000178861
Oncostatin M Signaling	0.000178861
TWEAK Signaling	0.000178861
tRNA Splicing	0.000203162
IL-3 Signaling	0.000231143
PEDF Signaling	0.000231143
IL-17 Signaling	0.000263422
Basal Cell Carcinoma Signaling	0.000263422
IL-6 Signaling	0.000275259
Prolactin Signaling	0.000287684
cAMP-mediated signaling	0.000287684
FLT3 Signaling in Hematopoietic Progenitor Cells	0.000314427
Toll-like Receptor Signaling	0.000314427
P2Y Purigenic Receptor Signaling Pathway	0.00034393
BMP signaling pathway	0.000376507
Thyroid Cancer Signaling	0.000431919
Role of BRCA1 in DNA Damage Response	0.000452337
Cyclins and Cell Cycle Regulation	0.000452337
Ovarian Cancer Signaling	0.000762889
nNOS Signaling in Skeletal Muscle Cells	0.000762889
FGF Signaling	0.000841472
Glutamine Biosynthesis I	0.000884069
Human Embryonic Stem Cell Pluripotency	0.000929051
Role of Oct4 in Mammalian Embryonic Stem Cell Pluripotency	0.000976562
Bladder Cancer Signaling	0.000976562
Apoptosis Signaling	0.0011952
IL-1 Signaling	0.00139453
Glioblastoma Multiforme Signaling	0.00201776
Epithelial Adherens Junction Signaling	0.00201776
Endometrial Cancer Signaling	0.00201776
Gαq Signaling	0.00212952
IGF-1 Signaling	0.00224813
Cardiomyocyte Differentiation via BMP Receptors	0.00280075
DNA Methylation and Transcriptional Repression Signaling	0.00280075
Thrombopoietin Signaling	0.00296121
ErbB2-ErbB3 Signaling	0.0037121
HGF Signaling	0.00441281
Epoxysqualene Biosynthesis	0.00441281
Dopamine-DARPP32 Feedback in cAMP Signaling	0.00496033
Cardiac Hypertrophy Signaling	0.005927
Type I Diabetes Mellitus Signaling	0.00629389
IL-22 Signaling	0.00668591
Role of JAK1, JAK2 and TYK2 in Interferon Signaling	0.00668591
Role of NANOG in Mammalian Embryonic Stem Cell Pluripotency	0.00710496
Huntington's Disease Signaling	0.00803248
Role of JAK family kinases in IL-6-type Cytokine Signaling	0.00803248
Wnt/β-catenin Signaling	0.00803248
IL-15 Signaling	0.00968342
Type II Diabetes Mellitus Signaling	0.0109901
p38 MAPK Signaling	0.0109901
PXR/RXR Activation	0.0109901
Neurotrophin/TRK Signaling	0.0109901
PTEN Signaling	0.0117153
Synaptic Long Term Potentiation	0.0124935
Thyronamine and Iodothyronamine Metabolism	0.0133289
Thyroid Hormone Metabolism I (via Deiodination)	0.0133289
HMGB1 Signaling	0.0133289
Sertoli Cell-Sertoli Cell Junction Signaling	0.0142261
Melatonin Signaling	0.0151902
Chemokine Signaling	0.0173415
NF-κB Activation by Viruses	0.021224
STAT3 Pathway	0.021224
Clathrin-mediated Endocytosis Signaling	0.021224
FXR/RXR Activation	0.0227233
Estrogen Receptor Signaling	0.0227233
Leptin Signaling in Obesity	0.0227233
ERK/MAPK Signaling	0.02434
Role of Wnt/GSK-3β Signaling in the Pathogenesis of Influenza	0.0371409
Interferon Signaling	0.0429333
Cell Cycle Regulation by BTG Family Proteins	0.049735
Role of JAK2 in Hormone-like Cytokine Signaling	0.049735
