# Supplementary material for: Comparative Analysis of Muscle Transcriptome between Pig Genotypes Identifies Genes and Regulatory Mechanisms Associated to Growth, Fatness and Metabolism
Source: PLoS One. 2015 Dec 22;10(12):e0145162. doi: 10.1371/journal.pone.0145162 (PMC4687939; doi:10.1371/journal.pone.0145162)
Supplement: S6 Table — (XLSX) [file pone.0145162.s006.xlsx]

## Sheet: Hoja1
Chromosome	Region	Type	Reference	Allele	Zygosity	Count	Coverage	Frequency IBxDU	Frequency IB	Probability	Forward read count	Reverse read count	Forward/reverse balance	Average quality	Gene Name	ENSEMBL	Coding region change	Amino acid change	Non-synonymous
1	83888754	SNV	T	C	Heterozygous	178	408	-	43.6275	1	97	85	0.467033	35.7692	FOXO3A	ENSSSCG00000004387	ENSSSCT00000004849:c.603T>C		No
1	83888757	SNV	T	G	Heterozygous	182	416	-	43.75	1	99	87	0.467742	36.0699	FOXO3A	ENSSSCG00000004387	ENSSSCT00000004849:c.606T>G		No
1	83888760	SNV	C	T	Heterozygous	186	418	-	44.4976	1	100	90	0.473684	35.9316	FOXO3A	ENSSSCG00000004387	ENSSSCT00000004849:c.609C>T		No
1	83980797	SNV	G	A	Homozygous	9	10	90	-	0.967786	6	3	0.333333	40	FOXO3A	ENSSSCG00000004387	ENSSSCT00000004849:c.619-66703G>A		-
1	83980819	SNV	T	C	Homozygous	9	10	90	-	0.838807	6	3	0.333333	39.6667	FOXO3A	ENSSSCG00000004387	ENSSSCT00000004849:c.619-66681T>C		-
1	83980821	SNV	T	C	Homozygous	9	10	90	-	0.837489	6	3	0.333333	39.3333	FOXO3A	ENSSSCG00000004387	ENSSSCT00000004849:c.619-66679T>C		-
1	83980826	SNV	C	A	Homozygous	9	10	90	-	0.80478	6	3	0.333333	37.6667	FOXO3A	ENSSSCG00000004387	ENSSSCT00000004849:c.619-66674C>A		-
1	83980830	SNV	C	T	Homozygous	9	10	90	-	0.668085	6	3	0.333333	38.4444	FOXO3A	ENSSSCG00000004387	ENSSSCT00000004849:c.619-66670C>T		-
1	84022578	SNV	C	T	Homozygous	8	10	80	-	0.581137	2	6	0.25	36.375	FOXO3A	ENSSSCG00000004387	ENSSSCT00000004849:c.619-24922C>T		-
1	84047505	SNV	T	C	Heterozygous	253	357	70.8683	48.6258	1	126	138	0.477273	33.4545	FOXO3A	ENSSSCG00000004387	ENSSSCT00000004849:c.624T>C		No
1	84047523	SNV	A	T	Heterozygous	217	313	69.3291	43.5449	1	94	125	0.429224	34.9178	FOXO3A	ENSSSCG00000004387	ENSSSCT00000004849:c.642A>T		No
1	84047531	SNV	G	C	Heterozygous	192	284	67.6056	38.1279	1	87	107	0.448454	36.3351	FOXO3A	ENSSSCG00000004387	ENSSSCT00000004849:c.650G>C	ENSSSCP00000004735:p.Ser217Thr	Yes
1	84047541	SNV	G	C	Heterozygous	170	261	65.1341	35.2804	1	70	100	0.411765	37.2294	FOXO3A	ENSSSCG00000004387	ENSSSCT00000004849:c.660G>C	ENSSSCP00000004735:p.Met220Ile	Yes
1	84047544	SNV	A	C	Heterozygous	169	266	63.5338	34.7418	1	70	99	0.414201	37.3373	FOXO3A	ENSSSCG00000004387	ENSSSCT00000004849:c.663A>C		No
1	84047547	SNV	C	G	Heterozygous	158	253	62.4506	34.8894	1	61	97	0.386076	35.2532	FOXO3A	ENSSSCG00000004387	ENSSSCT00000004849:c.666C>G		No
1	84047559	SNV	G	C	Heterozygous	97	191	50.7853	28.9086	1	43	54	0.443299	35.1546	FOXO3A	ENSSSCG00000004387	ENSSSCT00000004849:c.678G>C		No
1	84047562	SNV	C	A	Heterozygous	91	187	48.6631	25.7396	1	40	51	0.43956	35.4835	FOXO3A	ENSSSCG00000004387	ENSSSCT00000004849:c.681C>A		No
1	84047574	SNV	T	G	Heterozygous	43	153	28.1046	-	1	14	29	0.325581	33.9535	FOXO3A	ENSSSCG00000004387	ENSSSCT00000004849:c.693T>G		No
1	83980802..83980804	MNV	AAC	CCT	Homozygous	10	10	100	-	0.959578	7	3	0.3	39.7333	FOXO3A	ENSSSCG00000004387	ENSSSCT00000004849:c.619-66698_619-66696delAACinsCCT		-
1	83980813..83980814	MNV	GG	CC	Homozygous	9	10	90	-	0.737729	6	3	0.333333	40.2222	FOXO3A	ENSSSCG00000004387	ENSSSCT00000004849:c.619-66687_619-66686delGGinsCC		-
1	83980832..83980833	Replacement	TG	C	Homozygous	9	10	90	-	0.663283	6	3	0.333333	37.2778	FOXO3A	ENSSSCG00000004387	ENSSSCT00000004849:c.619-66668_619-66667delTGinsC		-
2	140232012	SNV	A	G	Heterozygous	6	10	60	-	0.999611	5	1	0.166667	37.8333	IRF1	ENSSSCG00000014277	ENSSSCT00000015600:c.720+215T>C		-
2	140232014	SNV	C	T	Heterozygous	6	10	60	-	0.999632	5	1	0.166667	38.8333	IRF1	ENSSSCG00000014277	ENSSSCT00000015600:c.720+213G>A		-
2	140232233	SNV	G	A	Heterozygous	71	123	57.7236	-	1	41	32	0.438356	36.5753	IRF1	ENSSSCG00000014277	ENSSSCT00000015600:c.714C>T		No
2	140232664	SNV	T	C	Heterozygous	87	143	60.8392	-	1	46	42	0.477273	36.2045	IRF1	ENSSSCG00000014277	ENSSSCT00000015600:c.609A>G		No
2	140246638	SNV	C	T	Heterozygous	8	17	47.0588	-	1	2	6	0.25	40.25	IRF1	ENSSSCG00000014277	ENSSSCT00000015600:c.87+4582G>A		-
2	140250782	SNV	G	A	Homozygous	10	13	76.9231	-	0.9554	6	4	0.4	34.5	IRF1	ENSSSCG00000014277	ENSSSCT00000015600:c.87+438C>T		-
2	157708686	SNV	G	T	Heterozygous	48	172	-	27.907	1	15	34	0.306122	29.3469	PPARGC1B	ENSSSCG00000014437	ENSSSCT00000030148:c.[111G>T]; ENSSSCT00000015782:c.[111G>T]	ENSSSCP00000020215:p.[Gln37His]; ENSSSCP00000015366:p.[Gln37His]	Yes
2	157714950	SNV	C	T	Heterozygous	21	61	34.4262	-	1	14	7	0.333333	29.8571	PPARGC1B	ENSSSCG00000014437	ENSSSCT00000015782:c.[342C>T]; ENSSSCT00000030148:c.[342C>T]		No
2	157715129	SNV	T	C	Homozygous	5	10	-	50	0.999963	1	4	0.2	29.8	PPARGC1B	ENSSSCG00000014437	ENSSSCT00000015782:c.[393+128T>C]; ENSSSCT00000030148:c.[393+128T>C]		-
2	157715263	SNV	A	T	Homozygous	9	10	90	-	0.999615	6	4	0.4	33.4	PPARGC1B	ENSSSCG00000014437	ENSSSCT00000030148:c.[393+262A>T]; ENSSSCT00000015782:c.[393+262A>T]		-
2	157715424	SNV	T	G	Heterozygous	6	13	46.1538	60	0.999991	5	1	0.166667	36.1667	PPARGC1B	ENSSSCG00000014437	ENSSSCT00000030148:c.[393+423T>G]; ENSSSCT00000015782:c.[393+423T>G]		-
2	157715470	SNV	A	G	Heterozygous	5	16	31.25	-	0.999068	1	4	0.2	36.2	PPARGC1B	ENSSSCG00000014437	ENSSSCT00000015782:c.[393+469A>G]; ENSSSCT00000030148:c.[393+469A>G]		-
2	157715522	SNV	T	A	Heterozygous	4	10	40	-	0.999991	2	4	0.333333	32.8333	PPARGC1B	ENSSSCG00000014437	ENSSSCT00000015782:c.[393+521T>A]; ENSSSCT00000030148:c.[393+521T>A]		-
2	157715546	SNV	A	G	Heterozygous	6	14	42.8571	-	0.999986	2	4	0.333333	35.6667	PPARGC1B	ENSSSCG00000014437	ENSSSCT00000015782:c.[393+545A>G]; ENSSSCT00000030148:c.[393+545A>G]		-
2	157715554	SNV	T	G	Heterozygous	6	13	46.1538	-	0.999991	2	4	0.333333	38	PPARGC1B	ENSSSCG00000014437	ENSSSCT00000030148:c.[393+553T>G]; ENSSSCT00000015782:c.[393+553T>G]		-
2	157715570	SNV	T	C	Heterozygous	5	13	38.4615	-	0.999866	2	3	0.4	37.4	PPARGC1B	ENSSSCG00000014437	ENSSSCT00000015782:c.[393+569T>C]; ENSSSCT00000030148:c.[393+569T>C]		-
2	157715580	SNV	C	T	Heterozygous	5	16	31.25	-	0.998986	2	3	0.4	35	PPARGC1B	ENSSSCG00000014437	ENSSSCT00000015782:c.[393+579C>T]; ENSSSCT00000030148:c.[393+579C>T]		-
2	157715585	SNV	T	C	Heterozygous	4	15	26.6667	-	0.990263	2	2	0.5	32.25	PPARGC1B	ENSSSCG00000014437	ENSSSCT00000015782:c.[393+584T>C]; ENSSSCT00000030148:c.[393+584T>C]		-
2	157715726	SNV	G	A	Heterozygous	4	10	40	100	0.999606	2	2	0.5	35.75	PPARGC1B	ENSSSCG00000014437	ENSSSCT00000015782:c.[393+725G>A]; ENSSSCT00000030148:c.[393+725G>A]		-
2	157716223	SNV	T	C	Heterozygous	3	11	27.2727	100	0.985763	2	1	0.333333	36	PPARGC1B	ENSSSCG00000014437	ENSSSCT00000015782:c.[393+1222T>C]; ENSSSCT00000030148:c.[393+1222T>C]		-
2	157716288	SNV	G	T	Heterozygous	9	12	75	-	0.959023	5	4	0.444444	32.7778	PPARGC1B	ENSSSCG00000014437	ENSSSCT00000030148:c.[393+1287G>T]; ENSSSCT00000015782:c.[394-1191G>T]		-
2	157716297	SNV	T	C	Heterozygous	9	12	75	-	0.974461	5	4	0.444444	36.6667	PPARGC1B	ENSSSCG00000014437	ENSSSCT00000030148:c.[393+1296T>C]; ENSSSCT00000015782:c.[394-1182T>C]		-
2	157716501	SNV	G	A	Heterozygous	8	16	50	-	1	4	4	0.5	38.5	PPARGC1B	ENSSSCG00000014437	ENSSSCT00000015782:c.[394-978G>A]; ENSSSCT00000030148:c.[393+1500G>A]		-
2	157716800	Deletion	A	-	Heterozygous	4	15	26.6667	-	0.989125	2	2	0.5	35.5	PPARGC1B	ENSSSCG00000014437	ENSSSCT00000030148:c.[393+1799delA]; ENSSSCT00000015782:c.[394-679delA]		-
2	157716807	SNV	A	C	Heterozygous	10	15	66.6667	75	0.990062	5	6	0.454545	37.7273	PPARGC1B	ENSSSCG00000014437	ENSSSCT00000030148:c.[393+1806A>C]; ENSSSCT00000015782:c.[394-672A>C]		-
2	157716847	SNV	A	C	Homozygous	14	14	100	90	0.999999	5	10	0.333333	37.9333	PPARGC1B	ENSSSCG00000014437	ENSSSCT00000030148:c.[393+1846A>C]; ENSSSCT00000015782:c.[394-632A>C]		-
2	157717111	SNV	T	C	Heterozygous	7	14	50	-	0.999998	5	2	0.285714	36	PPARGC1B	ENSSSCG00000014437	ENSSSCT00000015782:c.[394-368T>C]; ENSSSCT00000030148:c.[393+2110T>C]		-
2	157718233	SNV	G	A	Heterozygous	15	23	65.2174	-	0.999906	10	8	0.444444	32.0556	PPARGC1B	ENSSSCG00000014437	ENSSSCT00000015782:c.[510+638G>A]; ENSSSCT00000030148:c.[394-1167G>A]		-
2	157718706	SNV	A	G	Homozygous	25	30	83.3333	-	0.875651	19	6	0.24	28.64	PPARGC1B	ENSSSCG00000014437	ENSSSCT00000030148:c.[394-694A>G]; ENSSSCT00000015782:c.[511-694A>G]		-
2	157718720	SNV	T	C	Homozygous	22	26	84.6154	-	0.924734	16	6	0.272727	32.2727	PPARGC1B	ENSSSCG00000014437	ENSSSCT00000030148:c.[394-680T>C]; ENSSSCT00000015782:c.[511-680T>C]		-
2	157718802	SNV	C	T	Heterozygous	17	38	-	44.7368	1	10	7	0.411765	35.6471	PPARGC1B	ENSSSCG00000014437	ENSSSCT00000015782:c.[511-598C>T]; ENSSSCT00000030148:c.[394-598C>T]		-
2	157719243	SNV	G	A	Heterozygous	11	22	50	100	1	4	7	0.363636	35	PPARGC1B	ENSSSCG00000014437	ENSSSCT00000015782:c.[511-157G>A]; ENSSSCT00000030148:c.[394-157G>A]		-
2	157719252	SNV	T	C	Heterozygous	11	20	55	-	1	4	7	0.363636	37.6818	PPARGC1B	ENSSSCG00000014437	ENSSSCT00000015782:c.[511-148T>C]; ENSSSCT00000030148:c.[394-148T>C]		-
2	157721032	SNV	A	G	Homozygous	19	19	100	100	1	8	12	0.4	33.35	PPARGC1B	ENSSSCG00000014437	ENSSSCT00000015782:c.[1657+486A>G]; ENSSSCT00000030148:c.[1540+486A>G]		-
2	157721252	SNV	C	T	Homozygous	14	14	-	100	1	9	7	0.4375	37.875	PPARGC1B	ENSSSCG00000014437	ENSSSCT00000015782:c.[1658-272C>T]; ENSSSCT00000030148:c.[1541-272C>T]		-
2	157721380	SNV	C	T	Heterozygous	8	14	57.1429	100	0.999974	3	6	0.333333	25.4444	PPARGC1B	ENSSSCG00000014437	ENSSSCT00000015782:c.[1658-144C>T]; ENSSSCT00000030148:c.[1541-144C>T]		-
2	157723947	SNV	A	G	Heterozygous	2	10	20	100	0.987229	1	2	0.333333	37	PPARGC1B	ENSSSCG00000014437	ENSSSCT00000030148:c.[2444+83A>G]; ENSSSCT00000015782:c.[2561+83A>G]		-
2	157724258	SNV	C	T	Homozygous	10	10	-	100	0.999991	5	6	0.454545	37.2727	PPARGC1B	ENSSSCG00000014437	ENSSSCT00000015782:c.[2561+394C>T]; ENSSSCT00000030148:c.[2444+394C>T]		-
2	157724275	SNV	C	T	Heterozygous	2	13	15.3846	-	0.914035	2	1	0.333333	33.3333	PPARGC1B	ENSSSCG00000014437	ENSSSCT00000015782:c.[2561+411C>T]; ENSSSCT00000030148:c.[2444+411C>T]		-
2	157724354	SNV	A	G	Homozygous	11	11	-	100	0.999995	6	6	0.5	32.4167	PPARGC1B	ENSSSCG00000014437	ENSSSCT00000015782:c.[2561+490A>G]; ENSSSCT00000030148:c.[2444+490A>G]		-
2	157724533	SNV	T	C	Homozygous	10	11	-	90.9091	0.992296	4	7	0.363636	34.2727	PPARGC1B	ENSSSCG00000014437	ENSSSCT00000015782:c.[2561+669T>C]; ENSSSCT00000030148:c.[2444+669T>C]		-
2	157725823	SNV	A	G	Heterozygous	3	10	30	83.3333	0.999296	3	1	0.25	36.5	PPARGC1B	ENSSSCG00000014437	ENSSSCT00000015782:c.[2562-1054A>G]; ENSSSCT00000030148:c.[2445-1054A>G]		-
2	157726479	SNV	T	C	Heterozygous	4	14	28.5714	-	0.98752	2	2	0.5	30.25	PPARGC1B	ENSSSCG00000014437	ENSSSCT00000030148:c.[2445-398T>C]; ENSSSCT00000015782:c.[2562-398T>C]		-
2	157726484	Deletion	A	-	Heterozygous	3	13	23.0769	-	0.906342	1	2	0.333333	37	PPARGC1B	ENSSSCG00000014437	ENSSSCT00000015782:c.[2562-393delA]; ENSSSCT00000030148:c.[2445-393delA]		-
2	157726493	SNV	G	A	Heterozygous	3	13	23.0769	-	0.916294	1	2	0.333333	39.3333	PPARGC1B	ENSSSCG00000014437	ENSSSCT00000015782:c.[2562-384G>A]; ENSSSCT00000030148:c.[2445-384G>A]		-
2	157726502	SNV	C	T	Heterozygous	3	12	25	-	0.951981	1	2	0.333333	37.6667	PPARGC1B	ENSSSCG00000014437	ENSSSCT00000030148:c.[2445-375C>T]; ENSSSCT00000015782:c.[2562-375C>T]		-
2	157726510	SNV	A	G	Heterozygous	3	13	23.0769	-	0.91928	1	2	0.333333	37	PPARGC1B	ENSSSCG00000014437	ENSSSCT00000015782:c.[2562-367A>G]; ENSSSCT00000030148:c.[2445-367A>G]		-
2	157726704	SNV	A	G	Heterozygous	4	12	33.3333	100	0.998635	1	3	0.25	37.75	PPARGC1B	ENSSSCG00000014437	ENSSSCT00000030148:c.[2445-173A>G]; ENSSSCT00000015782:c.[2562-173A>G]		-
2	157726926	SNV	G	A	Heterozygous	62	261	-	23.7548	1	34	28	0.451613	33.1452	PPARGC1B	ENSSSCG00000014437	ENSSSCT00000015782:c.[2611G>A]; ENSSSCT00000030148:c.[2494G>A]	ENSSSCP00000015366:p.[Ala871Thr]; ENSSSCP00000020215:p.[Ala832Thr]	Yes
2	157727118	SNV	G	A	Homozygous	12	14	-	85.7143	0.999899	7	7	0.5	31.5714	PPARGC1B	ENSSSCG00000014437	ENSSSCT00000015782:c.[2637+166G>A]; ENSSSCT00000030148:c.[2520+166G>A]		-
2	157727293	SNV	A	G	Homozygous	10	10	-	100	0.999982	3	7	0.3	36.4	PPARGC1B	ENSSSCG00000014437	ENSSSCT00000015782:c.[2637+341A>G]; ENSSSCT00000030148:c.[2520+341A>G]		-
2	157728317	SNV	T	C	Heterozygous	8	18	44.4444	-	0.999999	4	4	0.5	37.375	PPARGC1B	ENSSSCG00000014437	ENSSSCT00000030148:c.[2521-335T>C]; ENSSSCT00000015782:c.[2638-335T>C]		-
2	157728992	SNV	C	A	Heterozygous	9	12	75	-	0.996456	4	5	0.444444	39.4444	PPARGC1B	ENSSSCG00000014437	ENSSSCT00000030148:c.[2642+219C>A]; ENSSSCT00000015782:c.[2759+219C>A]		-
2	157728999	SNV	T	C	Heterozygous	10	13	76.9231	-	0.994867	5	5	0.5	39.3	PPARGC1B	ENSSSCG00000014437	ENSSSCT00000015782:c.[2759+226T>C]; ENSSSCT00000030148:c.[2642+226T>C]		-
2	157729179	SNV	A	G	Heterozygous	10	12	83.3333	-	0.648966	4	6	0.4	34.7	PPARGC1B	ENSSSCG00000014437	ENSSSCT00000015782:c.[2759+406A>G]; ENSSSCT00000030148:c.[2642+406A>G]		-
2	157729261	SNV	G	A	Heterozygous	7	10	70	-	0.987205	4	4	0.5	39.625	PPARGC1B	ENSSSCG00000014437	ENSSSCT00000015782:c.[2759+488G>A]; ENSSSCT00000030148:c.[2642+488G>A]		-
2	157729422	SNV	A	G	Heterozygous	10	16	62.5	-	0.999964	7	6	0.461538	36.6923	PPARGC1B	ENSSSCG00000014437	ENSSSCT00000030148:c.[2642+649A>G]; ENSSSCT00000015782:c.[2759+649A>G]		-
2	157729459	SNV	A	G	Heterozygous	8	14	57.1429	-	0.999986	1	7	0.125	33.625	PPARGC1B	ENSSSCG00000014437	ENSSSCT00000030148:c.[2642+686A>G]; ENSSSCT00000015782:c.[2759+686A>G]		-
2	157729541	SNV	G	C	Homozygous	11	12	91.6667	23.0769	0.997304	6	6	0.5	36.6667	PPARGC1B	ENSSSCG00000014437	ENSSSCT00000015782:c.[2759+768G>C]; ENSSSCT00000030148:c.[2642+768G>C]		-
2	157729571	SNV	A	G	Heterozygous	3	14	-	21.4286	0.939026	1	2	0.333333	34.6667	PPARGC1B	ENSSSCG00000014437	ENSSSCT00000030148:c.[2642+798A>G]; ENSSSCT00000015782:c.[2759+798A>G]		-
2	157729584	SNV	A	G	Homozygous	11	11	-	100	0.999991	5	6	0.454545	32.9091	PPARGC1B	ENSSSCG00000014437	ENSSSCT00000015782:c.[2759+811A>G]; ENSSSCT00000030148:c.[2642+811A>G]		-
2	157729651	SNV	C	T	Heterozygous	6	10	60	-	0.803883	3	3	0.5	38.3333	PPARGC1B	ENSSSCG00000014437	ENSSSCT00000015782:c.[2759+878C>T]; ENSSSCT00000030148:c.[2642+878C>T]		-
2	157729651	Deletion	C	-	Heterozygous	2	10	20	-	0.803883	1	1	0.5	30	PPARGC1B	ENSSSCG00000014437	ENSSSCT00000030148:c.[2642+878delC]; ENSSSCT00000015782:c.[2759+878delC]		-
2	157729831	SNV	A	G	Heterozygous	15	21	71.4286	50	0.999985	11	4	0.266667	33	PPARGC1B	ENSSSCG00000014437	ENSSSCT00000015782:c.[2759+1058A>G]; ENSSSCT00000030148:c.[2642+1058A>G]		-
2	157730057	SNV	A	C	Heterozygous	26	32	81.25	54.5455	0.757195	13	14	0.481481	35.0741	PPARGC1B	ENSSSCG00000014437	ENSSSCT00000015782:c.[2759+1284A>C]; ENSSSCT00000030148:c.[2642+1284A>C]		-
2	157730073	SNV	A	G	Heterozygous	27	34	79.4118	42.8571	0.973065	16	11	0.407407	35.8889	PPARGC1B	ENSSSCG00000014437	ENSSSCT00000015782:c.[2759+1300A>G]; ENSSSCT00000030148:c.[2642+1300A>G]		-
2	157730082	SNV	G	C	Homozygous	27	32	84.375	40	0.97639	15	12	0.444444	34.5185	PPARGC1B	ENSSSCG00000014437	ENSSSCT00000030148:c.[2643-1294G>C]; ENSSSCT00000015782:c.[2760-1294G>C]		-
2	157730107	SNV	G	A	Homozygous	21	27	77.7778	-	0.995282	12	9	0.428571	35.381	PPARGC1B	ENSSSCG00000014437	ENSSSCT00000015782:c.[2760-1269G>A]; ENSSSCT00000030148:c.[2643-1269G>A]		-
2	157730191	SNV	A	G	Heterozygous	10	16	62.5	-	0.999949	3	7	0.3	37.3	PPARGC1B	ENSSSCG00000014437	ENSSSCT00000030148:c.[2643-1185A>G]; ENSSSCT00000015782:c.[2760-1185A>G]		-
2	157730193	SNV	G	C	Heterozygous	10	16	62.5	-	0.999924	3	7	0.3	37	PPARGC1B	ENSSSCG00000014437	ENSSSCT00000030148:c.[2643-1183G>C]; ENSSSCT00000015782:c.[2760-1183G>C]		-
2	157730213	SNV	C	T	Heterozygous	8	20	40	-	1	2	7	0.222222	37.1111	PPARGC1B	ENSSSCG00000014437	ENSSSCT00000015782:c.[2760-1163C>T]; ENSSSCT00000030148:c.[2643-1163C>T]		-
2	157730230	SNV	A	G	Homozygous	13	15	86.6667	-	0.832068	3	10	0.230769	35.3077	PPARGC1B	ENSSSCG00000014437	ENSSSCT00000015782:c.[2760-1146A>G]; ENSSSCT00000030148:c.[2643-1146A>G]		-
2	157730254	SNV	G	A	Homozygous	10	13	76.9231	-	0.956089	4	6	0.4	38.6	PPARGC1B	ENSSSCG00000014437	ENSSSCT00000015782:c.[2760-1122G>A]; ENSSSCT00000030148:c.[2643-1122G>A]		-
2	157730271	Deletion	T	-	Heterozygous	4	13	30.7692	-	0.99733	2	2	0.5	35.75	PPARGC1B	ENSSSCG00000014437	ENSSSCT00000030148:c.[2643-1105delT]; ENSSSCT00000015782:c.[2760-1105delT]		-
2	157730659	SNV	T	A	Heterozygous	7	23	30.4348	-	0.999905	3	4	0.428571	20.5714	PPARGC1B	ENSSSCG00000014437	ENSSSCT00000015782:c.[2760-717T>A]; ENSSSCT00000030148:c.[2643-717T>A]		-
2	157730661	SNV	C	T	Homozygous	16	18	-	88.8889	0.999961	7	10	0.411765	24.4118	PPARGC1B	ENSSSCG00000014437	ENSSSCT00000030148:c.[2643-715C>T]; ENSSSCT00000015782:c.[2760-715C>T]		-
2	157730717	SNV	A	G	Homozygous	23	26	88.4615	23.8095	0.997468	11	13	0.458333	36.8333	PPARGC1B	ENSSSCG00000014437	ENSSSCT00000015782:c.[2760-659A>G]; ENSSSCT00000030148:c.[2643-659A>G]		-
2	157730758	SNV	A	G	Homozygous	21	23	91.3043	22.7273	0.999654	10	13	0.434783	36.3478	PPARGC1B	ENSSSCG00000014437	ENSSSCT00000015782:c.[2760-618A>G]; ENSSSCT00000030148:c.[2643-618A>G]		-
2	157730797	SNV	T	G	Heterozygous	8	25	32	-	0.999894	3	5	0.375	38.625	PPARGC1B	ENSSSCG00000014437	ENSSSCT00000030148:c.[2643-579T>G]; ENSSSCT00000015782:c.[2760-579T>G]		-
2	157730826	SNV	A	G	Homozygous	19	23	82.6087	25	0.615047	6	13	0.315789	36.1053	PPARGC1B	ENSSSCG00000014437	ENSSSCT00000030148:c.[2643-550A>G]; ENSSSCT00000015782:c.[2760-550A>G]		-
2	157730866	SNV	G	A	Heterozygous	7	18	38.8889	-	0.999981	2	5	0.285714	35.1429	PPARGC1B	ENSSSCG00000014437	ENSSSCT00000030148:c.[2643-510G>A]; ENSSSCT00000015782:c.[2760-510G>A]		-
2	157730871	SNV	C	T	Heterozygous	7	18	38.8889	-	0.999999	1	7	0.125	33.5	PPARGC1B	ENSSSCG00000014437	ENSSSCT00000015782:c.[2760-505C>T]; ENSSSCT00000030148:c.[2643-505C>T]		-
2	157730873	SNV	G	A	Heterozygous	8	21	38.0952	-	0.999999	1	8	0.111111	28.5556	PPARGC1B	ENSSSCG00000014437	ENSSSCT00000015782:c.[2760-503G>A]; ENSSSCT00000030148:c.[2643-503G>A]		-
2	157731142	SNV	T	C	Heterozygous	3	12	-	25	0.975314	2	1	0.333333	31.6667	PPARGC1B	ENSSSCG00000014437	ENSSSCT00000030148:c.[2643-234T>C]; ENSSSCT00000015782:c.[2760-234T>C]		-
2	157731250	SNV	C	G	Homozygous	18	22	81.8182	50	0.573584	13	5	0.277778	32.7778	PPARGC1B	ENSSSCG00000014437	ENSSSCT00000030148:c.[2643-126C>G]; ENSSSCT00000015782:c.[2760-126C>G]		-
2	157731293	SNV	G	A	Heterozygous	6	18	33.3333	-	0.999649	3	3	0.5	35.5	PPARGC1B	ENSSSCG00000014437	ENSSSCT00000015782:c.[2760-83G>A]; ENSSSCT00000030148:c.[2643-83G>A]		-
2	157731322	SNV	T	C	Homozygous	17	19	89.4737	-	0.998833	6	11	0.352941	32.9412	PPARGC1B	ENSSSCG00000014437	ENSSSCT00000030148:c.[2643-54T>C]; ENSSSCT00000015782:c.[2760-54T>C]		-
2	157731379	SNV	C	T	Heterozygous	66	188	35.1064	-	1	38	29	0.432836	30.8806	PPARGC1B	ENSSSCG00000014437	ENSSSCT00000015782:c.[2763C>T]; ENSSSCT00000030148:c.[2646C>T]		No
2	157719252..157719253	MNV	TG	CA	Heterozygous	9	20	45	100	1	3	6	0.333333	36.8333	PPARGC1B	ENSSSCG00000014437	ENSSSCT00000015782:c.[511-148_511-147delTGinsCA]; ENSSSCT00000030148:c.[394-148_394-147delTGinsCA]		-
2	157722043..157722045	Deletion	GGC	-	Heterozygous	71	161	44.0994	-	0.997199	34	37	0.478873	31.1958	PPARGC1B	ENSSSCG00000014437	ENSSSCT00000030148:c.[1647_1649delGGC]; ENSSSCT00000015782:c.[1764_1766delGGC]	ENSSSCP00000020215:p.[Thr549_Ala550delinsThr]; ENSSSCP00000015366:p.[Thr588_Ala589delinsThr]	Yes
2	157722044..157722046	Deletion	GCA	-	Heterozygous	67	161	41.6149	100	0.997199	33	34	0.492537	33.4141	PPARGC1B	ENSSSCG00000014437	ENSSSCT00000030148:c.[1648_1650delGCA]; ENSSSCT00000015782:c.[1765_1767delGCA]	ENSSSCP00000020215:p.[Ala550del]; ENSSSCP00000015366:p.[Ala589del]	Yes
2	157723908..157723909	Deletion	AG	-	Heterozygous	3	11	27.2727	100	0.971226	2	1	0.333333	34.3333	PPARGC1B	ENSSSCG00000014437	ENSSSCT00000015782:c.[2561+44_2561+45delAG]; ENSSSCT00000030148:c.[2444+44_2444+45delAG]		-
2	157726454..157726455	MNV	TG	CA	Heterozygous	3	11	27.2727	-	0.97465	1	2	0.333333	35.1667	PPARGC1B	ENSSSCG00000014437	ENSSSCT00000015782:c.[2562-423_2562-422delTGinsCA]; ENSSSCT00000030148:c.[2445-423_2445-422delTGinsCA]		-
2	157730267..157730269	Deletion	CTG	-	Heterozygous	4	15	26.6667	-	0.989439	2	2	0.5	36	PPARGC1B	ENSSSCG00000014437	ENSSSCT00000015782:c.[2760-1109_2760-1107delCTG]; ENSSSCT00000030148:c.[2643-1109_2643-1107delCTG]		-
2	157730517..157730518	MNV	CT	GC	Heterozygous	11	19	57.8947	31.8182	0.999997	3	8	0.272727	36.3636	PPARGC1B	ENSSSCG00000014437	ENSSSCT00000030148:c.[2643-859_2643-858delCTinsGC]; ENSSSCT00000015782:c.[2760-859_2760-858delCTinsGC]		-
4	33354669	SNV	T	C	Heterozygous	1444	2335	61.8415	89.9968	1	794	685	0.463151	34.7884	ABRA	ENSSSCG00000006036	ENSSSCT00000006625:c.202T>C	ENSSSCP00000006449:p.Tyr68His	Yes
4	33354941	SNV	T	G	Homozygous	11831	13277	-	89.109	1	6788	6021	0.47006	35.3194	ABRA	ENSSSCG00000006036	ENSSSCT00000006625:c.474T>G		No
4	33355025	SNV	G	A	Heterozygous	1582	2707	58.4411	88.0784	1	635	1001	0.388142	36.7781	ABRA	ENSSSCG00000006036	ENSSSCT00000006625:c.558G>A		No
4	33355249	SNV	T	C	Heterozygous	79	141	56.0284	84.4961	1	45	44	0.494382	34.7079	ABRA	ENSSSCG00000006036	ENSSSCT00000006625:c.677+105T>C		-
4	33355255	SNV	C	A	Heterozygous	88	151	58.2781	87.3188	1	53	45	0.459184	36.6735	ABRA	ENSSSCG00000006036	ENSSSCT00000006625:c.677+111C>A		-
4	33355282	SNV	A	G	Heterozygous	101	155	65.1613	86.3333	1	54	49	0.475728	35.5437	ABRA	ENSSSCG00000006036	ENSSSCT00000006625:c.677+138A>G		-
4	33355305	SNV	G	A	Heterozygous	184	252	-	73.0159	1	101	100	0.497512	32.5124	ABRA	ENSSSCG00000006036	ENSSSCT00000006625:c.677+161G>A		-
4	33355717	SNV	T	C	Heterozygous	52	81	64.1975	97.7528	1	20	34	0.37037	24.5185	ABRA	ENSSSCG00000006036	ENSSSCT00000006625:c.677+573T>C		-
4	33355785	SNV	A	G	Heterozygous	155	205	-	75.6098	0.999999	93	71	0.432927	34.5061	ABRA	ENSSSCG00000006036	ENSSSCT00000006625:c.677+641A>G		-
4	33355906	SNV	C	T	Heterozygous	30	55	54.5455	-	1	24	6	0.2	39.1667	ABRA	ENSSSCG00000006036	ENSSSCT00000006625:c.677+762C>T		-
4	33356028	Deletion	C	-	Heterozygous	8	107	7.47664	-	1	4	4	0.5	30.6875	ABRA	ENSSSCG00000006036	ENSSSCT00000006625:c.677+884delC		-
4	33356083	SNV	T	C	Homozygous	134	168	79.7619	99.6564	0.99859	73	77	0.486667	35.96	ABRA	ENSSSCG00000006036	ENSSSCT00000006625:c.677+939T>C		-
4	33356151	SNV	A	C	Heterozygous	218	288	-	75.6944	1	92	135	0.405286	37.9295	ABRA	ENSSSCG00000006036	ENSSSCT00000006625:c.677+1007A>C		-
4	33356387	SNV	C	T	Heterozygous	47	169	-	27.8107	1	26	23	0.469388	37.4898	ABRA	ENSSSCG00000006036	ENSSSCT00000006625:c.677+1243C>T		-
4	33356407	SNV	C	T	Heterozygous	97	161	-	60.2484	1	63	37	0.37	38.1	ABRA	ENSSSCG00000006036	ENSSSCT00000006625:c.677+1263C>T		-
4	33356605	SNV	C	T	Heterozygous	43	168	-	25.5952	1	25	18	0.418605	37.7442	ABRA	ENSSSCG00000006036	ENSSSCT00000006625:c.677+1461C>T		-
4	33356609	SNV	A	G	Heterozygous	41	158	-	25.9494	1	26	15	0.365854	36.9756	ABRA	ENSSSCG00000006036	ENSSSCT00000006625:c.677+1465A>G		-
4	33356688	SNV	A	G	Heterozygous	61	111	54.955	-	1	25	38	0.396825	35.6032	ABRA	ENSSSCG00000006036	ENSSSCT00000006625:c.677+1544A>G		-
4	33356733	SNV	G	T	Heterozygous	30	65	46.1538	-	1	14	16	0.466667	32.1333	ABRA	ENSSSCG00000006036	ENSSSCT00000006625:c.677+1589G>T		-
4	33356749	SNV	T	G	Heterozygous	10	46	21.7391	24.1071	0.999001	6	4	0.4	36.8	ABRA	ENSSSCG00000006036	ENSSSCT00000006625:c.677+1605T>G		-
4	33356777	SNV	T	A	Heterozygous	33	148	-	22.2973	0.98713	12	22	0.352941	35.7941	ABRA	ENSSSCG00000006036	ENSSSCT00000006625:c.677+1633T>A		-
4	33356838	SNV	T	C	Heterozygous	56	201	-	27.8607	1	32	28	0.466667	37.8333	ABRA	ENSSSCG00000006036	ENSSSCT00000006625:c.677+1694T>C		-
4	33356862	SNV	T	G	Heterozygous	88	144	61.1111	-	1	63	28	0.307692	36.2527	ABRA	ENSSSCG00000006036	ENSSSCT00000006625:c.677+1718T>G		-
4	33356865	SNV	T	C	Heterozygous	105	146	71.9178	100	1	73	35	0.324074	37.0185	ABRA	ENSSSCG00000006036	ENSSSCT00000006625:c.677+1721T>C		-
4	33357101	SNV	T	C	Heterozygous	55	220	-	25	1	28	27	0.490909	38.5273	ABRA	ENSSSCG00000006036	ENSSSCT00000006625:c.677+1957T>C		-
4	33357115	SNV	A	G	Heterozygous	106	157	67.5159	98.3871	1	70	44	0.385965	37.7719	ABRA	ENSSSCG00000006036	ENSSSCT00000006625:c.677+1971A>G		-
4	33357135	SNV	A	G	Heterozygous	55	244	-	22.541	0.999942	28	31	0.474576	37.3559	ABRA	ENSSSCG00000006036	ENSSSCT00000006625:c.677+1991A>G		-
4	33357172	SNV	T	C	Heterozygous	64	276	-	23.1884	0.996741	28	38	0.424242	37.6515	ABRA	ENSSSCG00000006036	ENSSSCT00000006625:c.677+2028T>C		-
4	33357409	SNV	G	A	Heterozygous	77	119	64.7059	-	1	56	27	0.325301	35.494	ABRA	ENSSSCG00000006036	ENSSSCT00000006625:c.677+2265G>A		-
4	33357531	SNV	C	T	Heterozygous	62	191	-	32.4607	1	41	24	0.369231	38.4923	ABRA	ENSSSCG00000006036	ENSSSCT00000006625:c.677+2387C>T		-
4	33357539	SNV	G	C	Heterozygous	61	171	-	35.6725	1	40	23	0.365079	39.2698	ABRA	ENSSSCG00000006036	ENSSSCT00000006625:c.677+2395G>C		-
4	33357579	SNV	T	G	Heterozygous	47	161	-	29.1925	1	20	33	0.377358	38.0189	ABRA	ENSSSCG00000006036	ENSSSCT00000006625:c.677+2435T>G		-
4	33357611	SNV	T	A	Heterozygous	44	205	-	21.4634	0.950803	12	33	0.266667	38.7333	ABRA	ENSSSCG00000006036	ENSSSCT00000006625:c.677+2467T>A		-
4	33357678	SNV	C	T	Heterozygous	69	120	57.5	-	1	36	34	0.485714	37.8857	ABRA	ENSSSCG00000006036	ENSSSCT00000006625:c.677+2534C>T		-
4	33357924	SNV	T	C	Heterozygous	96	137	70.073	99.5392	1	59	38	0.391753	37.6392	ABRA	ENSSSCG00000006036	ENSSSCT00000006625:c.677+2780T>C		-
4	33358073	SNV	C	G	Heterozygous	58	222	-	26.1261	1	21	39	0.35	37.8667	ABRA	ENSSSCG00000006036	ENSSSCT00000006625:c.677+2929C>G		-
4	33358234	SNV	T	C	Heterozygous	56	214	-	26.1682	1	23	39	0.370968	36.7581	ABRA	ENSSSCG00000006036	ENSSSCT00000006625:c.678-2877T>C		-
4	33358523	SNV	T	C	Heterozygous	27	98	-	27.551	1	8	19	0.296296	37.4815	ABRA	ENSSSCG00000006036	ENSSSCT00000006625:c.678-2588T>C		-
4	33358659	SNV	C	T	Heterozygous	70	168	-	41.6667	1	39	35	0.472973	37.7162	ABRA	ENSSSCG00000006036	ENSSSCT00000006625:c.678-2452C>T		-
4	33359183	SNV	A	C	Heterozygous	51	99	51.5152	76.9737	1	36	17	0.320755	36.6038	ABRA	ENSSSCG00000006036	ENSSSCT00000006625:c.678-1928A>C		-
4	33359244	SNV	C	T	Heterozygous	51	86	59.3023	73.0769	1	29	25	0.462963	35.0741	ABRA	ENSSSCG00000006036	ENSSSCT00000006625:c.678-1867C>T		-
4	33359279	SNV	T	C	Heterozygous	55	88	62.5	76.9231	1	26	35	0.42623	34.4426	ABRA	ENSSSCG00000006036	ENSSSCT00000006625:c.678-1832T>C		-
4	33359333	Deletion	T	-	Heterozygous	73	126	57.9365	71	1	38	38	0.5	35.75	ABRA	ENSSSCG00000006036	ENSSSCT00000006625:c.678-1778delT		-
4	33359375	SNV	G	T	Heterozygous	61	103	59.2233	67.0968	1	38	27	0.415385	36.2308	ABRA	ENSSSCG00000006036	ENSSSCT00000006625:c.678-1736G>T		-
4	33359404	SNV	T	C	Heterozygous	78	107	72.8972	96.3636	0.999996	35	50	0.411765	36.1294	ABRA	ENSSSCG00000006036	ENSSSCT00000006625:c.678-1707T>C		-
4	33359436	SNV	C	T	Heterozygous	81	132	61.3636	75.7282	1	47	35	0.426829	37.5	ABRA	ENSSSCG00000006036	ENSSSCT00000006625:c.678-1675C>T		-
4	33359506	SNV	A	G	Heterozygous	48	185	-	25.9459	1	23	30	0.433962	39.9434	ABRA	ENSSSCG00000006036	ENSSSCT00000006625:c.678-1605A>G		-
4	33359585	SNV	C	G	Heterozygous	77	136	56.6176	77.3684	1	43	36	0.455696	37.4937	ABRA	ENSSSCG00000006036	ENSSSCT00000006625:c.678-1526C>G		-
4	33359691	SNV	G	A	Heterozygous	121	169	71.5976	99.6656	1	61	62	0.495935	37.1545	ABRA	ENSSSCG00000006036	ENSSSCT00000006625:c.678-1420G>A		-
4	33359766	SNV	G	T	Heterozygous	180	258	-	69.7674	0.999752	97	110	0.468599	38.5217	ABRA	ENSSSCG00000006036	ENSSSCT00000006625:c.678-1345G>T		-
4	33359806	SNV	C	G	Heterozygous	102	180	56.6667	-	1	33	72	0.314286	38.0095	ABRA	ENSSSCG00000006036	ENSSSCT00000006625:c.678-1305C>G		-
4	33359831	SNV	C	T	Heterozygous	107	152	70.3947	99.5098	1	27	82	0.247706	36.7615	ABRA	ENSSSCG00000006036	ENSSSCT00000006625:c.678-1280C>T		-
4	33360014	SNV	T	C	Heterozygous	62	224	-	27.6786	1	39	28	0.41791	38.2388	ABRA	ENSSSCG00000006036	ENSSSCT00000006625:c.678-1097T>C		-
4	33360290	SNV	A	C	Heterozygous	115	188	61.1702	-	1	46	71	0.393162	37.8034	ABRA	ENSSSCG00000006036	ENSSSCT00000006625:c.678-821A>C		-
4	33360300	SNV	T	G	Heterozygous	62	259	-	23.9382	1	22	41	0.349206	37.5556	ABRA	ENSSSCG00000006036	ENSSSCT00000006625:c.678-811T>G		-
4	33360303	SNV	G	T	Heterozygous	149	255	-	58.4314	1	65	86	0.430464	36.9404	ABRA	ENSSSCG00000006036	ENSSSCT00000006625:c.678-808G>T		-
4	33360448	SNV	G	A	Heterozygous	69	134	51.4925	-	1	38	34	0.472222	38.0139	ABRA	ENSSSCG00000006036	ENSSSCT00000006625:c.678-663G>A		-
4	33360465	SNV	C	T	Heterozygous	72	134	53.7313	-	1	36	38	0.486486	38	ABRA	ENSSSCG00000006036	ENSSSCT00000006625:c.678-646C>T		-
4	33360579	SNV	G	T	Homozygous	201	202	-	99.505	1	81	125	0.393204	38.1796	ABRA	ENSSSCG00000006036	ENSSSCT00000006625:c.678-532G>T		-
4	33360581	SNV	T	C	Heterozygous	86	112	76.7857	100	0.999586	32	57	0.359551	38.0112	ABRA	ENSSSCG00000006036	ENSSSCT00000006625:c.678-530T>C		-
4	33360761	SNV	C	T	Heterozygous	133	173	-	76.8786	0.997884	75	59	0.440299	36.5672	ABRA	ENSSSCG00000006036	ENSSSCT00000006625:c.678-350C>T		-
4	33360771	SNV	A	G	Heterozygous	66	113	58.4071	-	1	39	29	0.426471	36.5735	ABRA	ENSSSCG00000006036	ENSSSCT00000006625:c.678-340A>G		-
4	33360782	SNV	G	A	Heterozygous	78	117	66.6667	98.8889	1	51	28	0.35443	36.6962	ABRA	ENSSSCG00000006036	ENSSSCT00000006625:c.678-329G>A		-
4	33360791	Deletion	A	-	Heterozygous	45	110	40.9091	53.4091	1	28	18	0.391304	37.0435	ABRA	ENSSSCG00000006036	ENSSSCT00000006625:c.678-320delA		-
4	33360846	SNV	C	T	Heterozygous	100	161	-	62.1118	1	50	51	0.49505	37.4653	ABRA	ENSSSCG00000006036	ENSSSCT00000006625:c.678-265C>T		-
4	33360881	SNV	T	G	Heterozygous	62	113	54.8673	-	1	31	31	0.5	38.0645	ABRA	ENSSSCG00000006036	ENSSSCT00000006625:c.678-230T>G		-
4	33360952	SNV	G	C	Heterozygous	60	92	65.2174	-	1	17	43	0.283333	38.6667	ABRA	ENSSSCG00000006036	ENSSSCT00000006625:c.678-159G>C		-
4	33361126	SNV	T	C	Homozygous	1558	1882	82.7843	97.1928	1	848	779	0.478795	36.7695	ABRA	ENSSSCG00000006036	ENSSSCT00000006625:c.693T>C		No
4	33361613	SNV	T	C	Heterozygous	1019	1735	58.732	-	1	184	918	0.166969	35.7559	ABRA	ENSSSCG00000006036			-
4	33361617	SNV	C	T	Heterozygous	965	1607	60.0498	87.8133	1	165	869	0.159574	35.3085	ABRA	ENSSSCG00000006036			-
4	33361624	SNV	T	C	Heterozygous	833	1530	54.4444	-	1	116	753	0.133487	37.1991	ABRA	ENSSSCG00000006036			-
4	33361660	SNV	A	G	Homozygous	3520	4004	-	87.9121	1	484	3077	0.135917	37.0623	ABRA	ENSSSCG00000006036			-
4	33361686	SNV	G	A	Heterozygous	112	249	44.9799	-	1	37	75	0.330357	36.6071	ABRA	ENSSSCG00000006036			-
4	33355725^33355726	Insertion	-	A	Heterozygous	21	73	28.7671	34.6939	1	7	15	0.318182	34.1818	ABRA	ENSSSCG00000006036	ENSSSCT00000006625:c.677+581_677+582insA		-
4	33356027..33356028	Deletion	AC	-	Heterozygous	50	107	46.729	-	1	36	14	0.28	38.2	ABRA	ENSSSCG00000006036	ENSSSCT00000006625:c.677+883_677+884delAC		-
4	33356113..33356116	Deletion	AGAA	-	Heterozygous	83	161	51.5528	-	1	34	49	0.409639	37.8632	ABRA	ENSSSCG00000006036	ENSSSCT00000006625:c.677+969_677+972delAGAA		-
4	33357550^33357551	Insertion	-	C	Heterozygous	57	142	-	40.1408	1	32	26	0.448276	39.3276	ABRA	ENSSSCG00000006036	ENSSSCT00000006625:c.677+2406_677+2407insC		-
4	33357557^33357558	Insertion	-	GTCCAGTG	Heterozygous	34	83	40.9639	69.9115	1	18	16	0.470588	38.4375	ABRA	ENSSSCG00000006036	ENSSSCT00000006625:c.677+2413_677+2414insGTCCAGTG		-
4	33358870^33358871	Insertion	-	A	Heterozygous	56	209	-	26.7943	1	26	34	0.433333	37.5167	ABRA	ENSSSCG00000006036	ENSSSCT00000006625:c.678-2241_678-2240insA		-
4	33359225^33359226	Insertion	-	G	Heterozygous	55	107	51.4019	73.6111	1	29	29	0.5	37.1034	ABRA	ENSSSCG00000006036	ENSSSCT00000006625:c.678-1886_678-1885insG		-
4	33359262..33359267	Deletion	ATACTC	-	Heterozygous	37	74	50	75	1	19	18	0.486486	34.5405	ABRA	ENSSSCG00000006036	ENSSSCT00000006625:c.678-1849_678-1844delATACTC		-
4	33359262..33359267	Replacement	ATACTC	GGAT	Heterozygous	28	112	-	25	0.991008	6	22	0.214286	33.6331	ABRA	ENSSSCG00000006036	ENSSSCT00000006625:c.678-1849_678-1844delATACTCinsGGAT		-
4	33361071^33361072	Insertion	-	AT	Heterozygous	89	165	-	53.9394	1	36	53	0.404494	38.7528	ABRA	ENSSSCG00000006036	ENSSSCT00000006625:c.678-40_678-39insAT		-
4	33361707^33361708	Insertion	-	A	Heterozygous	30	62	48.3871	-	1	2	28	0.0666667	36.3333	ABRA	ENSSSCG00000006036			-
6	77129327	SNV	T	C	Heterozygous	21	66	-	31.8182	1	9	12	0.428571	34.4286	TRIM63	ENSSSCG00000027684	ENSSSCT00000028044:c.1061-184A>G		-
6	77129347	SNV	C	G	Homozygous	67	67	-	100	1	36	39	0.48	33.9067	TRIM63	ENSSSCG00000027684	ENSSSCT00000028044:c.1061-204G>C		-
6	77129746	SNV	A	G	Homozygous	88	111	-	79.2793	0.973328	58	34	0.369565	37.7717	TRIM63	ENSSSCG00000027684	ENSSSCT00000028044:c.1061-603T>C		-
6	77129799	SNV	T	C	Heterozygous	79	106	-	74.5283	0.999989	44	39	0.46988	37.3133	TRIM63	ENSSSCG00000027684	ENSSSCT00000028044:c.1061-656A>G		-
6	77129810	SNV	G	A	Heterozygous	75	105	-	71.4286	1	41	41	0.5	38.6341	TRIM63	ENSSSCG00000027684	ENSSSCT00000028044:c.1061-667C>T		-
6	77129886	SNV	A	C	Heterozygous	64	89	-	71.9101	1	28	40	0.411765	36.0294	TRIM63	ENSSSCG00000027684	ENSSSCT00000028044:c.1061-743T>G		-
6	77130124	SNV	A	G	Heterozygous	26	62	-	41.9355	1	18	8	0.307692	39.1538	TRIM63	ENSSSCG00000027684	ENSSSCT00000028044:c.1060+970T>C		-
6	77130384	SNV	G	C	Heterozygous	24	44	54.5455	39.1304	1	8	16	0.333333	38.625	TRIM63	ENSSSCG00000027684	ENSSSCT00000028044:c.1060+710C>G		-
6	77130885	SNV	T	A	Heterozygous	18	48	-	37.5	1	13	6	0.315789	37.7368	TRIM63	ENSSSCG00000027684	ENSSSCT00000028044:c.1060+209A>T		-
6	77130895	SNV	T	C	Heterozygous	19	53	-	35.8491	1	15	6	0.285714	38.8571	TRIM63	ENSSSCG00000027684	ENSSSCT00000028044:c.1060+199A>G		-
6	77130939	SNV	C	T	Heterozygous	27	64	-	42.1875	1	22	8	0.266667	35.6	TRIM63	ENSSSCG00000027684	ENSSSCT00000028044:c.1060+155G>A		-
6	77131131	SNV	G	A	Heterozygous	428	1239	34.544	25.7914	1	306	152	0.331878	35.3908	TRIM63	ENSSSCG00000027684	ENSSSCT00000028044:c.1023C>T		No
6	77131226	SNV	G	A	Heterozygous	15	52	28.8462	25.8621	0.999993	9	6	0.4	34.5333	TRIM63	ENSSSCG00000027684	ENSSSCT00000028044:c.983-55C>T		-
6	77131233	SNV	A	G	Heterozygous	16	52	30.7692	22.5806	1	10	6	0.375	34.375	TRIM63	ENSSSCG00000027684	ENSSSCT00000028044:c.983-62T>C		-
6	77131315	SNV	C	T	Heterozygous	15	34	44.1176	26.8519	1	7	9	0.4375	35.0625	TRIM63	ENSSSCG00000027684	ENSSSCT00000028044:c.983-144G>A		-
6	77131364	SNV	T	A	Heterozygous	36	101	-	35.6436	1	19	20	0.487179	37	TRIM63	ENSSSCG00000027684	ENSSSCT00000028044:c.983-193A>T		-
6	77131719	SNV	T	C	Heterozygous	11	33	33.3333	38.8889	0.999998	2	9	0.181818	36.5455	TRIM63	ENSSSCG00000027684	ENSSSCT00000028044:c.983-548A>G		-
6	77131851	SNV	C	G	Heterozygous	18	38	47.3684	25.8824	1	11	10	0.47619	38.0476	TRIM63	ENSSSCG00000027684	ENSSSCT00000028044:c.983-680G>C		-
6	77131984	SNV	T	A	Heterozygous	13	50	-	26	0.997649	5	8	0.384615	40.5385	TRIM63	ENSSSCG00000027684	ENSSSCT00000028044:c.983-813A>T		-
6	77132183	SNV	A	G	Heterozygous	14	55	-	25.4545	0.999571	10	4	0.285714	36.7857	TRIM63	ENSSSCG00000027684	ENSSSCT00000028044:c.983-1012T>C		-
6	77133105	Deletion	T	-	Heterozygous	15	32	46.875	-	1	12	3	0.2	35.4667	TRIM63	ENSSSCG00000027684	ENSSSCT00000028044:c.982+1224delA		-
6	77133739	Deletion	T	-	Heterozygous	19	75	-	25.3333	0.999906	15	4	0.210526	27.5789	TRIM63	ENSSSCG00000027684	ENSSSCT00000028044:c.982+590delA		-
6	77133775	SNV	C	T	Heterozygous	26	80	-	32.5	1	13	14	0.481481	30.7778	TRIM63	ENSSSCG00000027684	ENSSSCT00000028044:c.982+554G>A		-
6	77135200	SNV	A	C	Heterozygous	9	32	-	28.125	0.999681	5	4	0.444444	38.3333	TRIM63	ENSSSCG00000027684	ENSSSCT00000028044:c.835-365T>G		-
6	77135701	SNV	G	A	Heterozygous	384	1122	34.2246	26.6763	1	198	198	0.5	33.3207	TRIM63	ENSSSCG00000027684	ENSSSCT00000028044:c.735C>T		No
6	77139021	SNV	C	T	Heterozygous	995	2143	46.4302	-	1	620	377	0.378134	35.4433	TRIM63	ENSSSCG00000027684	ENSSSCT00000028044:c.351G>A		No
6	77139024	SNV	C	G	Heterozygous	1157	2237	51.7211	-	1	697	463	0.399138	35.2284	TRIM63	ENSSSCG00000027684	ENSSSCT00000028044:c.348G>C	ENSSSCP00000019325:p.Gln116His	Yes
6	77139030	SNV	G	T	Heterozygous	1269	2255	56.2749	-	1	742	533	0.418039	34.7945	TRIM63	ENSSSCG00000027684	ENSSSCT00000028044:c.342C>A		No
6	77140404	SNV	T	C	Homozygous	33	36	-	91.6667	0.999997	21	13	0.382353	37.6471	TRIM63	ENSSSCG00000027684	ENSSSCT00000028044:c.335+1146A>G		-
6	77141183	SNV	C	G	Heterozygous	13	47	-	27.6596	0.999842	7	6	0.461538	37.3077	TRIM63	ENSSSCG00000027684	ENSSSCT00000028044:c.335+367G>C		-
6	77141211	SNV	T	A	Heterozygous	8	36	-	22.2222	0.946797	7	1	0.125	39.125	TRIM63	ENSSSCG00000027684	ENSSSCT00000028044:c.335+339A>T		-
6	77141224	SNV	A	G	Heterozygous	10	35	-	28.5714	0.999991	8	3	0.272727	34.0909	TRIM63	ENSSSCG00000027684	ENSSSCT00000028044:c.335+326T>C		-
6	77141267	SNV	T	C	Heterozygous	17	48	-	35.4167	1	11	7	0.388889	37.9444	TRIM63	ENSSSCG00000027684	ENSSSCT00000028044:c.335+283A>G		-
6	77141276	SNV	G	A	Heterozygous	16	47	-	34.0426	1	9	7	0.4375	39.625	TRIM63	ENSSSCG00000027684	ENSSSCT00000028044:c.335+274C>T		-
6	77141326	SNV	C	T	Heterozygous	17	45	-	37.7778	1	9	8	0.470588	38.2941	TRIM63	ENSSSCG00000027684	ENSSSCT00000028044:c.335+224G>A		-
6	77141441	SNV	C	T	Heterozygous	19	40	-	47.5	1	12	7	0.368421	33.2105	TRIM63	ENSSSCG00000027684	ENSSSCT00000028044:c.335+109G>A		-
6	77141492	SNV	G	A	Heterozygous	9	35	-	25.7143	0.996155	2	7	0.222222	32	TRIM63	ENSSSCG00000027684	ENSSSCT00000028044:c.335+58C>T		-
6	77141507	SNV	G	A	Heterozygous	13	34	-	38.2353	1	2	11	0.153846	32.7692	TRIM63	ENSSSCG00000027684	ENSSSCT00000028044:c.335+43C>T		-
6	77141546	SNV	C	T	Heterozygous	30	55	-	54.5455	1	6	24	0.2	26.3333	TRIM63	ENSSSCG00000027684	ENSSSCT00000028044:c.335+4G>A		-
6	77141548	SNV	A	G	Homozygous	54	70	77.1429	68.4211	0.999891	16	38	0.296296	29.3519	TRIM63	ENSSSCG00000027684	ENSSSCT00000028044:c.335+2T>C		-
6	77141556	SNV	C	G	Heterozygous	1450	2384	60.8221	-	1	860	595	0.408935	34.7814	TRIM63	ENSSSCG00000027684	ENSSSCT00000028044:c.329G>C	ENSSSCP00000019325:p.Cys110Ser	Yes
6	77141570	SNV	G	A	Heterozygous	1970	2871	68.6172	-	1	1075	927	0.463037	36.3182	TRIM63	ENSSSCG00000027684	ENSSSCT00000028044:c.315C>T		No
6	77141597	SNV	A	G	Heterozygous	2201	3042	72.3537	-	1	1242	1043	0.456455	34.3155	TRIM63	ENSSSCG00000027684	ENSSSCT00000028044:c.288T>C		No
6	77141600	SNV	C	T	Heterozygous	2118	2966	71.4093	-	1	1142	1042	0.477106	34.1213	TRIM63	ENSSSCG00000027684	ENSSSCT00000028044:c.285G>A		No
6	77141602	SNV	T	G	Heterozygous	2089	2923	71.4677	-	1	1125	1026	0.476987	33.9261	TRIM63	ENSSSCG00000027684	ENSSSCT00000028044:c.283A>C		No
6	77141615	SNV	C	G	Heterozygous	1438	2296	62.6307	42.4381	1	649	793	0.450069	35.3086	TRIM63	ENSSSCG00000027684	ENSSSCT00000028044:c.270G>C		No
6	77141618	SNV	T	G	Heterozygous	1349	2200	61.3182	40.4861	1	606	746	0.448225	35.503	TRIM63	ENSSSCG00000027684	ENSSSCT00000028044:c.267A>C		No
6	77141624	SNV	A	T	Heterozygous	1161	2027	57.2768	36.9069	1	523	641	0.449313	34.7715	TRIM63	ENSSSCG00000027684	ENSSSCT00000028044:c.261T>A		No
6	77141632	SNV	T	G	Heterozygous	938	1847	50.7851	30.4251	1	419	519	0.446695	34.6279	TRIM63	ENSSSCG00000027684	ENSSSCT00000028044:c.253A>C	ENSSSCP00000019325:p.Met85Leu	Yes
6	77141642	SNV	A	G	Heterozygous	648	1486	43.607	23.6052	1	264	384	0.407407	33.0664	TRIM63	ENSSSCG00000027684	ENSSSCT00000028044:c.243T>C		No
6	77141645	SNV	G	A	Heterozygous	436	1302	33.4869	-	1	212	224	0.486239	32.6353	TRIM63	ENSSSCG00000027684	ENSSSCT00000028044:c.240C>T		No
6	77141704	SNV	T	C	Heterozygous	72	1275	5.64706	22.639	1	30	42	0.416667	31.016	TRIM63	ENSSSCG00000027684	ENSSSCT00000028044:c.181A>G	ENSSSCP00000019325:p.Thr61Ala	Yes
6	77141709	Deletion	T	-	Heterozygous	596	1288	46.2733	27.1871	1	328	268	0.449664	34.4111	TRIM63	ENSSSCG00000027684	ENSSSCT00000028044:c.176delA	ENSSSCP00000019325:p.Tyr59fs	Yes
6	77141714	Deletion	A	-	Heterozygous	638	1274	50.0785	29.8744	1	355	284	0.444444	33.6886	TRIM63	ENSSSCG00000027684	ENSSSCT00000028044:c.171delT	ENSSSCP00000019325:p.Asn57fs	Yes
6	77141717	SNV	T	C	Heterozygous	671	1297	51.7348	-	1	369	303	0.450893	36.6205	TRIM63	ENSSSCG00000027684	ENSSSCT00000028044:c.168A>G		No
6	77141719	Deletion	C	-	Heterozygous	673	1272	52.9088	-	1	370	304	0.451039	35.8858	TRIM63	ENSSSCG00000027684	ENSSSCT00000028044:c.166delG	ENSSSCP00000019325:p.Ala56fs	Yes
6	77141722	SNV	C	G	Heterozygous	673	1243	54.1432	-	1	370	304	0.451039	36.7181	TRIM63	ENSSSCG00000027684	ENSSSCT00000028044:c.163G>C	ENSSSCP00000019325:p.Ala55Pro	Yes
6	77143137	Deletion	A	-	Heterozygous	14	31	-	45.1613	1	9	5	0.357143	31.8571	TRIM63	ENSSSCG00000027684	ENSSSCT00000028044:c.159+20delT		-
6	77143139	SNV	G	C	Heterozygous	20	33	-	60.6061	0.999999	10	10	0.5	30.7	TRIM63	ENSSSCG00000027684	ENSSSCT00000028044:c.159+18C>G		-
6	77143142	SNV	A	C	Heterozygous	21	41	-	51.2195	1	10	11	0.47619	31.0476	TRIM63	ENSSSCG00000027684	ENSSSCT00000028044:c.159+15T>G		-
6	77143148	SNV	A	G	Heterozygous	15	52	-	28.8462	1	11	4	0.266667	33.5333	TRIM63	ENSSSCG00000027684	ENSSSCT00000028044:c.159+9T>C		-
6	77143148	SNV	A	C	Heterozygous	25	52	-	48.0769	1	14	11	0.44	35.96	TRIM63	ENSSSCG00000027684	ENSSSCT00000028044:c.159+9T>G		-
6	77143153	SNV	T	A	Heterozygous	75	336	-	22.3214	0.999215	42	33	0.44	33.0694	TRIM63	ENSSSCG00000027684	ENSSSCT00000028044:c.159+4A>T		-
6	77143153	Replacement	T	GA	Homozygous	261	261	100	77.6786	1	84	177	0.321839	32.4056	TRIM63	ENSSSCG00000027684	ENSSSCT00000028044:c.159+4delAinsTC		-
6	77143155	SNV	A	G	Heterozygous	258	384	67.1875	54.8872	1	59	199	0.228682	32.3488	TRIM63	ENSSSCG00000027684	ENSSSCT00000028044:c.159+2T>C		-
6	77143181	SNV	T	G	Heterozygous	1919	2678	71.658	-	1	1056	890	0.457348	37.6357	TRIM63	ENSSSCG00000027684	ENSSSCT00000028044:c.135A>C		No
6	77143199	SNV	A	G	Heterozygous	2522	3480	72.4713	-	1	1440	1168	0.447853	36.4241	TRIM63	ENSSSCG00000027684	ENSSSCT00000028044:c.117T>C		No
6	77143202	SNV	C	G	Heterozygous	2695	3644	73.9572	-	1	1506	1307	0.464629	36.2545	TRIM63	ENSSSCG00000027684	ENSSSCT00000028044:c.114G>C		No
6	77143207	SNV	A	G	Heterozygous	2650	3702	71.5829	-	1	1382	1363	0.496539	32.9443	TRIM63	ENSSSCG00000027684	ENSSSCT00000028044:c.109T>C		No
6	77143211	SNV	G	C	Heterozygous	2675	3733	71.6582	-	1	1376	1421	0.491956	31.5924	TRIM63	ENSSSCG00000027684	ENSSSCT00000028044:c.105C>G		No
6	77143217	SNV	C	T	Heterozygous	2692	3789	71.0478	-	1	1385	1431	0.491832	33.2891	TRIM63	ENSSSCG00000027684	ENSSSCT00000028044:c.99G>A		No
6	77143220	SNV	C	T	Heterozygous	2629	3828	68.6782	-	1	1293	1430	0.474844	32.0815	TRIM63	ENSSSCG00000027684	ENSSSCT00000028044:c.96G>A		No
6	77143253	SNV	C	G	Heterozygous	1938	2991	64.7944	50.2815	1	810	1149	0.413476	33.6876	TRIM63	ENSSSCG00000027684	ENSSSCT00000028044:c.63G>C		No
6	77143271	SNV	C	G	Heterozygous	1249	2285	54.6608	38.9371	1	471	782	0.375898	35.0942	TRIM63	ENSSSCG00000027684	ENSSSCT00000028044:c.45G>C	ENSSSCP00000019325:p.Glu15Asp	Yes
6	77143282	SNV	T	G	Heterozygous	711	3128	-	22.7302	1	247	464	0.347398	36.1969	TRIM63	ENSSSCG00000027684	ENSSSCT00000028044:c.34A>C	ENSSSCP00000019325:p.Asn12His	Yes
6	77143294	SNV	T	G	Heterozygous	343	1315	26.0837	-	1	110	233	0.3207	34.7289	TRIM63	ENSSSCG00000027684	ENSSSCT00000028044:c.22A>C	ENSSSCP00000019325:p.Ile8Leu	Yes
6	77130961^77130962	Insertion	-	T	Heterozygous	8	50	-	16	0.907989	2	6	0.25	28.0625	TRIM63	ENSSSCG00000027684	ENSSSCT00000028044:c.1060+132_1060+133insA		-
6	77130961^77130962	Insertion	-	TT	Heterozygous	11	50	-	22	0.907989	7	4	0.363636	36.1818	TRIM63	ENSSSCG00000027684	ENSSSCT00000028044:c.1060+132_1060+133insAA		-
6	77132253^77132254	Insertion	-	A	Heterozygous	13	52	-	25	0.99433	12	1	0.0769231	38.6923	TRIM63	ENSSSCG00000027684	ENSSSCT00000028044:c.983-1083_983-1082insT		-
6	77139014^77139015	Insertion	-	C	Heterozygous	381	1455	26.1856	-	1	177	204	0.464567	35.8819	TRIM63	ENSSSCG00000027684	ENSSSCT00000028044:c.357_358insG	ENSSSCP00000019325:p.His120fs	Yes
6	77139017^77139018	Insertion	-	CA	Heterozygous	578	1916	30.167	-	1	290	288	0.49827	35.1903	TRIM63	ENSSSCG00000027684	ENSSSCT00000028044:c.354_355insTG	ENSSSCP00000019325:p.Ser119fs	Yes
6	77139022^77139023	Insertion	-	GG	Heterozygous	1018	2149	47.3709	-	1	633	385	0.378193	36.3256	TRIM63	ENSSSCG00000027684	ENSSSCT00000028044:c.349_350insCC	ENSSSCP00000019325:p.Lys117fs	Yes
6	77141424..77141425	MNV	TG	CA	Heterozygous	23	43	-	53.4884	1	13	10	0.434783	34.5435	TRIM63	ENSSSCG00000027684	ENSSSCT00000028044:c.335+125_335+126delCAinsTG		-
6	77141635..77141636	MNV	TC	CA	Heterozygous	706	1755	40.2279	23.0945	1	312	394	0.441926	34.3407	TRIM63	ENSSSCG00000027684	ENSSSCT00000028044:c.249_250delGAinsTG	ENSSSCP00000019325:p.Val83_Ile84delinsValVal	Yes
6	77141699^77141700	Insertion	-	A	Heterozygous	195	1146	17.0157	-	1	104	91	0.466667	32.6154	TRIM63	ENSSSCG00000027684	ENSSSCT00000028044:c.185_186insT	ENSSSCP00000019325:p.Ser62fs	Yes
6	77141703..77141705	MNV	GTC	CCA	Heterozygous	436	1275	34.1961	-	1	243	193	0.442661	34.5405	TRIM63	ENSSSCG00000027684	ENSSSCT00000028044:c.180_182delGACinsTGG	ENSSSCP00000019325:p.Trp60_Thr61delinsCysGly	Yes
6	77143150..77143151	MNV	CA	TT	Heterozygous	64	88	72.7273	70.339	0.999991	47	17	0.265625	32.048	TRIM63	ENSSSCG00000027684	ENSSSCT00000028044:c.159+6_159+7delTGinsAA		-
6	77143150..77143151	Replacement	CA	G	Heterozygous	24	88	27.2727	29.661	0.999991	16	8	0.333333	35.5435	TRIM63	ENSSSCG00000027684	ENSSSCT00000028044:c.159+6_159+7delTGinsC		-
6	77143155^77143156	Insertion	-	G	Heterozygous	154	532	-	28.9474	1	31	123	0.201299	31.2468	TRIM63	ENSSSCG00000027684	ENSSSCT00000028044:c.159+1_159+2insC		-
6	77143165..77143166	MNV	TG	CA	Heterozygous	1432	2162	66.235	-	1	745	687	0.479749	36.7729	TRIM63	ENSSSCG00000027684	ENSSSCT00000028044:c.150_151delCAinsTG	ENSSSCP00000019325:p.Asp50_Ile51delinsAspVal	Yes
6	77143225..77143226	MNV	TA	AG	Heterozygous	2518	3847	65.4536	51.7829	1	1195	1323	0.474583	33.0903	TRIM63	ENSSSCG00000027684	ENSSSCT00000028044:c.90_91delTAinsCT	ENSSSCP00000019325:p.Phe30_Thr31delinsPheSer	Yes
6	77143278..77143279	MNV	GG	CT	Heterozygous	916	1904	48.1092	32.1523	1	301	615	0.328603	36.0767	TRIM63	ENSSSCG00000027684	ENSSSCT00000028044:c.37_38delCCinsAG	ENSSSCP00000019325:p.Pro13Ser	Yes
6	77143282..77143284	MNV	TCC	GTG	Heterozygous	616	1727	35.6688	-	1	204	412	0.331169	35.5819	TRIM63	ENSSSCG00000027684	ENSSSCT00000028044:c.32_34delGGAinsCAC	ENSSSCP00000019325:p.Gly11_Asn12delinsAlaHis	Yes
6	77143290..77143292	MNV	TGG	CCC	Heterozygous	445	1463	30.417	-	1	157	288	0.352809	35.615	TRIM63	ENSSSCG00000027684	ENSSSCT00000028044:c.24_26delCCAinsGGG	ENSSSCP00000019325:p.Ile8_Gln9delinsMetGly	Yes
7	104295047	SNV	G	A	Heterozygous	24	89	26.9663	-	1	16	10	0.384615	36.1154	FOS	ENSSSCG00000002383	ENSSSCT00000002650:c.393+69G>A		-
9	143690985	SNV	T	C	Heterozygous	8	27	29.6296	-	0.999997	4	6	0.4	35.8	ATF3	ENSSSCG00000015595			-
9	143691005	SNV	G	C	Heterozygous	9	30	30	-	0.99879	3	6	0.333333	36.4444	ATF3	ENSSSCG00000015595			-
9	143691009	SNV	C	G	Heterozygous	9	30	30	-	0.998701	3	6	0.333333	36.2222	ATF3	ENSSSCG00000015595			-
9	143691016	SNV	T	C	Heterozygous	13	32	40.625	-	1	3	10	0.230769	33.3846	ATF3	ENSSSCG00000015595			-
9	143691157	SNV	T	C	Heterozygous	8	26	30.7692	-	0.99999	4	5	0.444444	28.3333	ATF3	ENSSSCG00000015595			-
9	143691795	SNV	G	A	Heterozygous	16	22	72.7273	-	0.998136	2	14	0.125	29.6875	ATF3	ENSSSCG00000015595			-
9	143691864	SNV	A	G	Homozygous	12	26	46.1538	-	1	7	6	0.461538	32.7692	ATF3	ENSSSCG00000015595			-
9	143692116	SNV	A	G	Heterozygous	9	23	39.1304	-	0.999999	5	4	0.444444	36.8889	ATF3	ENSSSCG00000015595			-
9	143692391	Deletion	T	-	Heterozygous	2	16	12.5	-	0.966677	0	2	0	15	ATF3	ENSSSCG00000015595			-
9	143692646	SNV	G	A	Heterozygous	14	26	53.8462	-	1	8	6	0.428571	37.5	ATF3	ENSSSCG00000015595			-
9	143692726	SNV	G	T	Heterozygous	13	26	50	-	1	5	8	0.384615	37.2308	ATF3	ENSSSCG00000015595			-
9	143692730	SNV	C	T	Heterozygous	12	24	50	-	1	5	7	0.416667	37.5	ATF3	ENSSSCG00000015595			-
9	143692769	SNV	A	G	Heterozygous	12	29	41.3793	-	1	7	5	0.416667	39.5	ATF3	ENSSSCG00000015595			-
9	143692853	SNV	G	A	Heterozygous	11	33	33.3333	-	0.999999	3	8	0.272727	37.3636	ATF3	ENSSSCG00000015595			-
9	143693035	SNV	C	G	Heterozygous	9	28	32.1429	-	0.999999	3	7	0.3	36.8	ATF3	ENSSSCG00000015595			-
9	143693080	SNV	T	A	Heterozygous	15	32	46.875	-	1	7	8	0.466667	37.2	ATF3	ENSSSCG00000015595			-
9	143693291	SNV	G	C	Heterozygous	13	27	48.1481	-	1	7	6	0.461538	37.6154	ATF3	ENSSSCG00000015595			-
9	143693413	SNV	G	A	Heterozygous	21	37	56.7568	-	1	11	12	0.478261	38.4783	ATF3	ENSSSCG00000015595			-
9	143693526	SNV	G	A	Heterozygous	14	33	42.4242	-	1	7	7	0.5	38.5	ATF3	ENSSSCG00000015595			-
9	143693556	SNV	G	A	Heterozygous	8	34	23.5294	-	0.98329	4	4	0.5	36.625	ATF3	ENSSSCG00000015595			-
9	143693620	SNV	C	T	Heterozygous	10	29	34.4828	-	0.999999	6	4	0.4	35.6	ATF3	ENSSSCG00000015595			-
9	143693869	SNV	T	C	Heterozygous	11	26	42.3077	-	1	7	5	0.416667	38.8333	ATF3	ENSSSCG00000015595			-
9	143694248	SNV	G	A	Heterozygous	9	19	47.3684	-	1	3	6	0.333333	34.8889	ATF3	ENSSSCG00000015595			-
9	143694796	SNV	G	A	Heterozygous	4	15	26.6667	-	0.999428	4	1	0.2	36.8	ATF3	ENSSSCG00000015595			-
9	143694965	SNV	C	G	Heterozygous	13	23	56.5217	-	1	7	6	0.461538	37.2308	ATF3	ENSSSCG00000015595			-
9	143695132	SNV	C	T	Heterozygous	10	19	52.6316	-	1	6	4	0.4	34.8	ATF3	ENSSSCG00000015595			-
9	143695158	SNV	A	G	Heterozygous	14	24	58.3333	-	1	7	8	0.466667	31.8	ATF3	ENSSSCG00000015595			-
9	143695201	SNV	C	T	Heterozygous	16	35	45.7143	-	1	9	8	0.470588	32.6471	ATF3	ENSSSCG00000015595			-
9	143695458	SNV	A	G	Heterozygous	8	20	40	-	0.999999	5	3	0.375	37.125	ATF3	ENSSSCG00000015595			-
9	143695781	SNV	C	T	Heterozygous	18	47	38.2979	-	1	11	7	0.388889	35.5	ATF3	ENSSSCG00000015595			-
9	143695894	SNV	T	C	Heterozygous	12	30	40	-	1	3	9	0.25	37.0833	ATF3	ENSSSCG00000015595			-
9	143695984	SNV	G	A	Heterozygous	11	32	34.375	-	1	5	6	0.454545	30	ATF3	ENSSSCG00000015595			-
9	143696038	SNV	G	A	Heterozygous	11	24	45.8333	-	1	5	6	0.454545	34.0909	ATF3	ENSSSCG00000015595			-
9	143696127	SNV	C	A	Heterozygous	13	34	38.2353	-	1	8	5	0.384615	32.2308	ATF3	ENSSSCG00000015595			-
9	143696174	SNV	G	A	Heterozygous	13	37	35.1351	-	1	7	6	0.461538	28.6154	ATF3	ENSSSCG00000015595			-
9	143696253	SNV	T	C	Heterozygous	11	28	39.2857	-	1	7	5	0.416667	35.8333	ATF3	ENSSSCG00000015595			-
9	143696261	SNV	A	G	Heterozygous	13	35	37.1429	-	1	8	5	0.384615	33.1538	ATF3	ENSSSCG00000015595			-
9	143696572	SNV	A	T	Heterozygous	8	33	24.2424	-	0.990509	4	4	0.5	33.75	ATF3	ENSSSCG00000015595			-
9	143697129	SNV	A	G	Heterozygous	8	26	30.7692	-	0.999802	3	5	0.375	26.75	ATF3	ENSSSCG00000015595	ENSSSCT00000016988:c.[240+4A>G]; ENSSSCT00000033973:c.[153+4A>G]; ENSSSCT00000033171:c.[69+4A>G]		-
9	143697182	SNV	T	A	Heterozygous	10	26	38.4615	-	1	4	6	0.4	36.5	ATF3	ENSSSCG00000015595	ENSSSCT00000016988:c.[240+57T>A]; ENSSSCT00000033171:c.[69+57T>A]; ENSSSCT00000033973:c.[153+57T>A]		-
9	143697186	SNV	A	G	Heterozygous	11	27	40.7407	-	1	5	6	0.454545	37.1818	ATF3	ENSSSCG00000015595	ENSSSCT00000016988:c.[240+61A>G]; ENSSSCT00000033973:c.[153+61A>G]; ENSSSCT00000033171:c.[69+61A>G]		-
9	143697197	SNV	T	A	Heterozygous	10	26	38.4615	-	1	4	7	0.363636	35.9091	ATF3	ENSSSCG00000015595	ENSSSCT00000033973:c.[153+72T>A]; ENSSSCT00000033171:c.[69+72T>A]; ENSSSCT00000016988:c.[240+72T>A]		-
9	143697537	Deletion	A	-	Heterozygous	9	23	39.1304	-	0.999999	5	4	0.444444	25.6667	ATF3	ENSSSCG00000015595	ENSSSCT00000033171:c.[69+412delA]; ENSSSCT00000033973:c.[153+412delA]; ENSSSCT00000016988:c.[240+412delA]		-
9	143697614	SNV	A	G	Heterozygous	19	62	30.6452	-	1	15	4	0.210526	33.4737	ATF3	ENSSSCG00000015595	ENSSSCT00000016988:c.[240+489A>G]; ENSSSCT00000033171:c.[69+489A>G]; ENSSSCT00000033973:c.[153+489A>G]		-
9	143697891	SNV	A	C	Heterozygous	23	76	30.2632	-	1	10	13	0.434783	37.6522	ATF3	ENSSSCG00000015595	ENSSSCT00000033973:c.[153+766A>C]; ENSSSCT00000016988:c.[240+766A>C]; ENSSSCT00000033171:c.[69+766A>C]		-
9	143697973	SNV	T	G	Heterozygous	20	68	29.4118	-	1	7	14	0.333333	36.7619	ATF3	ENSSSCG00000015595	ENSSSCT00000033973:c.[153+848T>G]; ENSSSCT00000033171:c.[69+848T>G]; ENSSSCT00000016988:c.[240+848T>G]		-
9	143698056	SNV	A	G	Heterozygous	17	59	28.8136	-	0.999998	9	8	0.470588	34.8235	ATF3	ENSSSCG00000015595	ENSSSCT00000033973:c.[153+931A>G]; ENSSSCT00000033171:c.[69+931A>G]; ENSSSCT00000016988:c.[240+931A>G]		-
9	143698062	SNV	T	G	Heterozygous	14	61	22.9508	-	0.991493	8	6	0.428571	35.7857	ATF3	ENSSSCG00000015595	ENSSSCT00000033973:c.[153+937T>G]; ENSSSCT00000033171:c.[69+937T>G]; ENSSSCT00000016988:c.[240+937T>G]		-
9	143698124	SNV	T	C	Heterozygous	16	65	24.6154	-	0.999929	9	8	0.470588	33	ATF3	ENSSSCG00000015595	ENSSSCT00000033171:c.[69+999T>C]; ENSSSCT00000016988:c.[240+999T>C]; ENSSSCT00000033973:c.[153+999T>C]		-
9	143698153	SNV	T	C	Heterozygous	20	71	28.169	-	1	13	9	0.409091	32.7727	ATF3	ENSSSCG00000015595	ENSSSCT00000033973:c.[153+1028T>C]; ENSSSCT00000033171:c.[69+1028T>C]; ENSSSCT00000016988:c.[240+1028T>C]		-
9	143698176	SNV	A	G	Heterozygous	26	80	32.5	-	1	17	11	0.392857	36.4643	ATF3	ENSSSCG00000015595	ENSSSCT00000033973:c.[153+1051A>G]; ENSSSCT00000016988:c.[240+1051A>G]; ENSSSCT00000033171:c.[69+1051A>G]		-
9	143698340	SNV	G	A	Heterozygous	24	66	36.3636	-	1	11	14	0.44	36.6	ATF3	ENSSSCG00000015595	ENSSSCT00000033171:c.[69+1215G>A]; ENSSSCT00000033973:c.[153+1215G>A]; ENSSSCT00000016988:c.[240+1215G>A]		-
9	143698498	SNV	T	C	Heterozygous	29	42	69.0476	87.0801	0.999997	17	12	0.413793	35.2414	ATF3	ENSSSCG00000015595	ENSSSCT00000033973:c.[153+1373T>C]; ENSSSCT00000033171:c.[69+1373T>C]; ENSSSCT00000016988:c.[240+1373T>C]		-
9	143698592	SNV	A	G	Heterozygous	13	55	23.6364	-	0.994711	7	6	0.461538	36.8462	ATF3	ENSSSCG00000015595	ENSSSCT00000033171:c.[69+1467A>G]; ENSSSCT00000016988:c.[240+1467A>G]; ENSSSCT00000033973:c.[153+1467A>G]		-
9	143698870	SNV	A	G	Heterozygous	13	50	26	-	0.999999	9	7	0.4375	38.3125	ATF3	ENSSSCG00000015595	ENSSSCT00000033973:c.[153+1745A>G]; ENSSSCT00000033171:c.[69+1745A>G]; ENSSSCT00000016988:c.[240+1745A>G]		-
9	143698917	SNV	G	C	Heterozygous	21	62	33.871	-	1	16	7	0.304348	38.0435	ATF3	ENSSSCG00000015595	ENSSSCT00000016988:c.[240+1792G>C]; ENSSSCT00000033973:c.[153+1792G>C]; ENSSSCT00000033171:c.[69+1792G>C]		-
9	143699142	SNV	C	A	Heterozygous	20	59	33.8983	-	1	12	11	0.478261	33.3478	ATF3	ENSSSCG00000015595	ENSSSCT00000016988:c.[241-1944C>A]; ENSSSCT00000033171:c.[70-1944C>A]; ENSSSCT00000033973:c.[154-1944C>A]		-
9	143699272	SNV	G	C	Heterozygous	21	56	37.5	-	1	9	14	0.391304	36.1739	ATF3	ENSSSCG00000015595	ENSSSCT00000033973:c.[154-1814G>C]; ENSSSCT00000033171:c.[70-1814G>C]; ENSSSCT00000016988:c.[241-1814G>C]		-
9	143699288	SNV	T	C	Heterozygous	21	63	33.3333	-	1	11	11	0.5	34.2727	ATF3	ENSSSCG00000015595	ENSSSCT00000033171:c.[70-1798T>C]; ENSSSCT00000016988:c.[241-1798T>C]; ENSSSCT00000033973:c.[154-1798T>C]		-
9	143699472	SNV	G	A	Heterozygous	26	66	39.3939	-	1	14	14	0.5	36.6786	ATF3	ENSSSCG00000015595	ENSSSCT00000033973:c.[154-1614G>A]; ENSSSCT00000016988:c.[241-1614G>A]; ENSSSCT00000033171:c.[70-1614G>A]		-
9	143699504	SNV	A	G	Heterozygous	26	69	37.6812	40.4301	1	12	20	0.375	35.75	ATF3	ENSSSCG00000015595	ENSSSCT00000033171:c.[70-1582A>G]; ENSSSCT00000016988:c.[241-1582A>G]; ENSSSCT00000033973:c.[154-1582A>G]		-
9	143699556	SNV	G	T	Heterozygous	22	52	42.3077	37.8446	1	8	14	0.363636	38.7727	ATF3	ENSSSCG00000015595	ENSSSCT00000033973:c.[154-1530G>T]; ENSSSCT00000016988:c.[241-1530G>T]; ENSSSCT00000033171:c.[70-1530G>T]		-
9	143699568	SNV	A	T	Heterozygous	17	50	34	-	1	7	10	0.411765	38.8235	ATF3	ENSSSCG00000015595	ENSSSCT00000033973:c.[154-1518A>T]; ENSSSCT00000033171:c.[70-1518A>T]; ENSSSCT00000016988:c.[241-1518A>T]		-
9	143699645	SNV	T	C	Heterozygous	20	51	39.2157	-	1	11	10	0.47619	37.619	ATF3	ENSSSCG00000015595	ENSSSCT00000033973:c.[154-1441T>C]; ENSSSCT00000033171:c.[70-1441T>C]; ENSSSCT00000016988:c.[241-1441T>C]		-
9	143699657	SNV	T	G	Heterozygous	17	45	37.7778	-	1	9	9	0.5	39	ATF3	ENSSSCG00000015595	ENSSSCT00000033973:c.[154-1429T>G]; ENSSSCT00000033171:c.[70-1429T>G]; ENSSSCT00000016988:c.[241-1429T>G]		-
9	143699800	SNV	C	G	Heterozygous	126	294	-	42.8571	1	68	62	0.476923	38.0538	ATF3	ENSSSCG00000015595	ENSSSCT00000033973:c.[154-1286C>G]; ENSSSCT00000016988:c.[241-1286C>G]; ENSSSCT00000033171:c.[70-1286C>G]		-
9	143699802	SNV	A	G	Heterozygous	122	300	-	40.6667	1	69	57	0.452381	37.1984	ATF3	ENSSSCG00000015595	ENSSSCT00000033171:c.[70-1284A>G]; ENSSSCT00000033973:c.[154-1284A>G]; ENSSSCT00000016988:c.[241-1284A>G]		-
9	143699821	SNV	T	A	Heterozygous	96	250	-	38.4	1	56	43	0.434343	39.1414	ATF3	ENSSSCG00000015595	ENSSSCT00000016988:c.[241-1265T>A]; ENSSSCT00000033973:c.[154-1265T>A]; ENSSSCT00000033171:c.[70-1265T>A]		-
9	143699825	SNV	A	T	Heterozygous	105	269	-	39.0335	1	66	42	0.388889	38.463	ATF3	ENSSSCG00000015595	ENSSSCT00000033171:c.[70-1261A>T]; ENSSSCT00000016988:c.[241-1261A>T]; ENSSSCT00000033973:c.[154-1261A>T]		-
9	143699837	SNV	T	G	Heterozygous	127	306	-	41.5033	1	75	56	0.427481	38.8702	ATF3	ENSSSCG00000015595	ENSSSCT00000033973:c.[154-1249T>G]; ENSSSCT00000033171:c.[70-1249T>G]; ENSSSCT00000016988:c.[241-1249T>G]		-
9	143699878	SNV	T	C	Heterozygous	122	285	-	42.807	1	66	59	0.472	37.68	ATF3	ENSSSCG00000015595	ENSSSCT00000016988:c.[241-1208T>C]; ENSSSCT00000033973:c.[154-1208T>C]; ENSSSCT00000033171:c.[70-1208T>C]		-
9	143699924	SNV	T	C	Heterozygous	150	354	-	42.3729	1	82	71	0.464052	37.3595	ATF3	ENSSSCG00000015595	ENSSSCT00000033171:c.[70-1162T>C]; ENSSSCT00000016988:c.[241-1162T>C]; ENSSSCT00000033973:c.[154-1162T>C]		-
9	143699950	SNV	T	C	Heterozygous	142	328	-	43.2927	1	67	81	0.452703	37.6149	ATF3	ENSSSCG00000015595	ENSSSCT00000016988:c.[241-1136T>C]; ENSSSCT00000033171:c.[70-1136T>C]; ENSSSCT00000033973:c.[154-1136T>C]		-
9	143700048	SNV	T	C	Heterozygous	140	350	-	40	1	70	74	0.486111	36.8889	ATF3	ENSSSCG00000015595	ENSSSCT00000033973:c.[154-1038T>C]; ENSSSCT00000033171:c.[70-1038T>C]; ENSSSCT00000016988:c.[241-1038T>C]		-
9	143700088	SNV	T	C	Heterozygous	134	347	-	38.6167	1	64	70	0.477612	36.4552	ATF3	ENSSSCG00000015595	ENSSSCT00000016988:c.[241-998T>C]; ENSSSCT00000033171:c.[70-998T>C]; ENSSSCT00000033973:c.[154-998T>C]		-
9	143700099	SNV	C	A	Heterozygous	111	335	-	33.1343	1	59	52	0.468468	37.0811	ATF3	ENSSSCG00000015595	ENSSSCT00000033171:c.[70-987C>A]; ENSSSCT00000016988:c.[241-987C>A]; ENSSSCT00000033973:c.[154-987C>A]		-
9	143700150	SNV	A	G	Heterozygous	30	71	42.2535	32.1168	1	19	14	0.424242	37.3939	ATF3	ENSSSCG00000015595	ENSSSCT00000033973:c.[154-936A>G]; ENSSSCT00000033171:c.[70-936A>G]; ENSSSCT00000016988:c.[241-936A>G]		-
9	143700243	SNV	G	A	Heterozygous	145	368	-	39.4022	1	91	60	0.397351	36.5828	ATF3	ENSSSCG00000015595	ENSSSCT00000033171:c.[70-843G>A]; ENSSSCT00000033973:c.[154-843G>A]; ENSSSCT00000016988:c.[241-843G>A]		-
9	143700325	SNV	A	G	Heterozygous	23	76	30.2632	-	1	10	13	0.434783	37.7391	ATF3	ENSSSCG00000015595	ENSSSCT00000016988:c.[241-761A>G]; ENSSSCT00000033973:c.[154-761A>G]; ENSSSCT00000033171:c.[70-761A>G]		-
9	143700769	SNV	G	T	Heterozygous	11	33	33.3333	-	0.999999	7	4	0.363636	37.5455	ATF3	ENSSSCG00000015595	ENSSSCT00000033171:c.[70-317G>T]; ENSSSCT00000016988:c.[241-317G>T]; ENSSSCT00000033973:c.[154-317G>T]		-
9	143700792	SNV	T	G	Heterozygous	12	34	35.2941	-	1	6	8	0.428571	37.7857	ATF3	ENSSSCG00000015595	ENSSSCT00000033973:c.[154-294T>G]; ENSSSCT00000033171:c.[70-294T>G]; ENSSSCT00000016988:c.[241-294T>G]		-
9	143700830	SNV	G	A	Heterozygous	7	25	28	-	0.999687	3	4	0.428571	36.1429	ATF3	ENSSSCG00000015595	ENSSSCT00000016988:c.[241-256G>A]; ENSSSCT00000033171:c.[70-256G>A]; ENSSSCT00000033973:c.[154-256G>A]		-
9	143700980	SNV	A	G	Heterozygous	101	235	-	42.9787	1	59	42	0.415842	37.9208	ATF3	ENSSSCG00000015595	ENSSSCT00000033171:c.[70-106A>G]; ENSSSCT00000033973:c.[154-106A>G]; ENSSSCT00000016988:c.[241-106A>G]		-
9	143700983	SNV	G	C	Heterozygous	108	240	-	45	1	62	47	0.431193	35.1101	ATF3	ENSSSCG00000015595	ENSSSCT00000033171:c.[70-103G>C]; ENSSSCT00000016988:c.[241-103G>C]; ENSSSCT00000033973:c.[154-103G>C]		-
9	143701019	SNV	G	A	Heterozygous	132	296	-	44.5946	1	81	57	0.413043	36.1522	ATF3	ENSSSCG00000015595	ENSSSCT00000016988:c.[241-67G>A]; ENSSSCT00000033171:c.[70-67G>A]; ENSSSCT00000033973:c.[154-67G>A]		-
9	143701178	SNV	A	G	Heterozygous	1217	2298	52.9591	-	1	645	654	0.496536	36.0631	ATF3	ENSSSCG00000015595	ENSSSCT00000016988:c.[333A>G]; ENSSSCT00000033973:c.[246A>G]; ENSSSCT00000033171:c.[162A>G]		No
9	143701250	SNV	G	A	Heterozygous	56	138	40.5797	23.3216	1	26	31	0.45614	35.2281	ATF3	ENSSSCG00000015595	ENSSSCT00000016988:c.[348+57G>A]; ENSSSCT00000033171:c.[177+57G>A]		-
9	143701372	SNV	G	A	Heterozygous	29	65	44.6154	32.22	1	15	14	0.482759	36.6897	ATF3	ENSSSCG00000015595	ENSSSCT00000033171:c.[177+179G>A]; ENSSSCT00000016988:c.[348+179G>A]		-
9	143701377	SNV	A	G	Heterozygous	20	56	35.7143	-	1	11	9	0.45	38.55	ATF3	ENSSSCG00000015595	ENSSSCT00000016988:c.[348+184A>G]; ENSSSCT00000033171:c.[177+184A>G]		-
9	143701415	SNV	G	A	Heterozygous	12	21	57.1429	56.1644	0.999983	4	8	0.333333	37.5	ATF3	ENSSSCG00000015595	ENSSSCT00000016988:c.[348+222G>A]; ENSSSCT00000033171:c.[177+222G>A]		-
9	143701793	SNV	A	G	Heterozygous	61	134	45.5224	26.5909	1	30	33	0.47619	36.2698	ATF3	ENSSSCG00000015595	ENSSSCT00000033171:c.[177+600A>G]; ENSSSCT00000016988:c.[348+600A>G]		-
9	143701830	SNV	G	C	Heterozygous	61	130	46.9231	27.3957	1	28	39	0.41791	34.3731	ATF3	ENSSSCG00000015595	ENSSSCT00000016988:c.[349-594G>C]; ENSSSCT00000033171:c.[178-594G>C]		-
9	143701861	SNV	T	G	Heterozygous	259	904	-	28.6504	1	97	182	0.34767	33.9713	ATF3	ENSSSCG00000015595	ENSSSCT00000016988:c.[349-563T>G]; ENSSSCT00000033171:c.[178-563T>G]		-
9	143701954	SNV	C	T	Heterozygous	178	695	-	25.6115	1	85	104	0.449735	37.5767	ATF3	ENSSSCG00000015595	ENSSSCT00000016988:c.[349-470C>T]; ENSSSCT00000033171:c.[178-470C>T]		-
9	143701957	SNV	T	C	Heterozygous	186	714	-	26.0504	1	87	108	0.446154	37.4462	ATF3	ENSSSCG00000015595	ENSSSCT00000033171:c.[178-467T>C]; ENSSSCT00000016988:c.[349-467T>C]		-
9	143702027	SNV	A	T	Heterozygous	29	76	38.1579	27.5387	1	16	14	0.466667	36.0667	ATF3	ENSSSCG00000015595	ENSSSCT00000033171:c.[178-397A>T]; ENSSSCT00000016988:c.[349-397A>T]		-
9	143702071	SNV	G	T	Heterozygous	35	104	33.6538	28.0566	1	23	14	0.378378	36.4595	ATF3	ENSSSCG00000015595	ENSSSCT00000033171:c.[178-353G>T]; ENSSSCT00000016988:c.[349-353G>T]		-
9	143702105	SNV	A	G	Heterozygous	199	742	-	26.8194	1	125	79	0.387255	36.6078	ATF3	ENSSSCG00000015595	ENSSSCT00000033171:c.[178-319A>G]; ENSSSCT00000016988:c.[349-319A>G]		-
9	143702246	SNV	T	C	Heterozygous	39	130	30	-	1	22	20	0.47619	33.7381	ATF3	ENSSSCG00000015595	ENSSSCT00000033171:c.[178-178T>C]; ENSSSCT00000016988:c.[349-178T>C]		-
9	143702251	SNV	G	T	Heterozygous	49	126	38.8889	28.2558	1	28	24	0.461538	33.6731	ATF3	ENSSSCG00000015595	ENSSSCT00000033171:c.[178-173G>T]; ENSSSCT00000016988:c.[349-173G>T]		-
9	143702306	SNV	A	G	Heterozygous	48	126	38.0952	27.9686	1	20	30	0.4	35.54	ATF3	ENSSSCG00000015595	ENSSSCT00000033171:c.[178-118A>G]; ENSSSCT00000016988:c.[349-118A>G]		-
9	143702399	SNV	A	G	Heterozygous	56	154	36.3636	26.5639	1	33	28	0.459016	34.541	ATF3	ENSSSCG00000015595	ENSSSCT00000033171:c.[178-25A>G]; ENSSSCT00000016988:c.[349-25A>G]		-
9	143702773	SNV	G	A	Heterozygous	2005	8924	-	22.4675	1	1254	885	0.413745	34.4367	ATF3	ENSSSCG00000015595			-
9	143702842	SNV	T	C	Heterozygous	537	1278	42.0188	-	1	325	221	0.404762	36.826	ATF3	ENSSSCG00000015595			-
9	143702915	SNV	A	G	Heterozygous	2531	11224	-	22.5499	1	1219	1371	0.470656	36.9896	ATF3	ENSSSCG00000015595			-
9	143702931	SNV	C	G	Heterozygous	2265	9561	-	23.69	1	1261	1056	0.455762	35.6793	ATF3	ENSSSCG00000015595			-
9	143703154	SNV	C	T	Heterozygous	2958	13307	-	22.2289	1	1986	1099	0.35624	38.0126	ATF3	ENSSSCG00000015595			-
9	143703392	SNV	T	C	Heterozygous	1033	1812	57.0088	67.63	1	449	644	0.410796	36.3495	ATF3	ENSSSCG00000015595			-
9	143691807..143691810	Deletion	TGAA	-	Heterozygous	12	18	66.6667	-	0.994307	2	10	0.166667	35.5	ATF3	ENSSSCG00000015595			-
9	143691943^143691944	Insertion	-	TCA	Heterozygous	9	32	28.125	-	0.999205	5	4	0.444444	38.3704	ATF3	ENSSSCG00000015595			-
9	143692389^143692390	Insertion	-	T	Heterozygous	14	69	-	20.2899	0.997535	10	5	0.333333	31.8	ATF3	ENSSSCG00000015595			-
9	143692390..143692391	Deletion	TT	-	Heterozygous	4	16	25	-	0.966677	2	2	0.5	15.75	ATF3	ENSSSCG00000015595			-
9	143692657..143692660	Deletion	CCTT	-	Heterozygous	83	174	-	47.7011	1	46	37	0.445783	36.8359	ATF3	ENSSSCG00000015595			-
9	143692658..143692661	Deletion	CTTC	-	Heterozygous	6	32	18.75	-	0.939283	2	4	0.333333	38.0667	ATF3	ENSSSCG00000015595			-
9	143692660..143692661	MNV	TC	AA	Heterozygous	16	32	50	-	0.939283	8	8	0.5	38.6	ATF3	ENSSSCG00000015595			-
9	143696533^143696534	Insertion	-	T	Heterozygous	14	35	40	32.5581	1	8	7	0.466667	33.6	ATF3	ENSSSCG00000015595			-
9	143698313^143698314	Insertion	-	CC	Heterozygous	13	58	22.4138	-	0.939928	6	7	0.461538	32.4815	ATF3	ENSSSCG00000015595	ENSSSCT00000016988:c.[240+1188_240+1189insCC]; ENSSSCT00000033171:c.[69+1188_69+1189insCC]; ENSSSCT00000033973:c.[153+1188_153+1189insCC]		-
9	143699120^143699121	Insertion	-	A	Heterozygous	12	50	24	23.2026	0.947536	5	8	0.384615	33.9231	ATF3	ENSSSCG00000015595	ENSSSCT00000033973:c.[154-1966_154-1965insA]; ENSSSCT00000016988:c.[241-1966_241-1965insA]; ENSSSCT00000033171:c.[70-1966_70-1965insA]		-
9	143700824^143700825	Insertion	-	T	Heterozygous	7	26	26.9231	-	0.996778	3	4	0.428571	38.5714	ATF3	ENSSSCG00000015595	ENSSSCT00000033171:c.[70-262_70-261insT]; ENSSSCT00000033973:c.[154-262_154-261insT]; ENSSSCT00000016988:c.[241-262_241-261insT]		-
9	143701560^143701561	Insertion	-	A	Homozygous	9	11	81.8182	81.4815	0.778117	5	4	0.444444	37.5556	ATF3	ENSSSCG00000015595	ENSSSCT00000016988:c.[348+367_348+368insA]; ENSSSCT00000033171:c.[177+367_177+368insA]		-
9	143701563^143701564	Insertion	-	T	Homozygous	24	31	77.4194	83.0986	0.963173	7	17	0.291667	36.9583	ATF3	ENSSSCG00000015595	ENSSSCT00000033171:c.[177+370_177+371insT]; ENSSSCT00000016988:c.[348+370_348+371insT]		-
9	143701569^143701570	Insertion	-	C	Homozygous	39	42	92.8571	92.9368	1	10	29	0.25641	38.2308	ATF3	ENSSSCG00000015595	ENSSSCT00000033171:c.[177+376_177+377insC]; ENSSSCT00000016988:c.[348+376_348+377insC]		-
9	143701573^143701574	Insertion	-	G	Homozygous	47	52	90.3846	88.6905	1	12	35	0.255319	38.6596	ATF3	ENSSSCG00000015595	ENSSSCT00000033171:c.[177+380_177+381insG]; ENSSSCT00000016988:c.[348+380_348+381insG]		-
9	143701582^143701583	Insertion	-	G	Homozygous	66	70	94.2857	95.082	1	22	44	0.333333	38.0606	ATF3	ENSSSCG00000015595	ENSSSCT00000016988:c.[348+389_348+390insG]; ENSSSCT00000033171:c.[177+389_177+390insG]		-
9	143701587^143701588	Insertion	-	T	Homozygous	75	77	97.4026	96.6535	1	26	49	0.346667	37.64	ATF3	ENSSSCG00000015595	ENSSSCT00000033171:c.[177+394_177+395insT]; ENSSSCT00000016988:c.[348+394_348+395insT]		-
9	143701595^143701596	Insertion	-	T	Homozygous	87	97	89.6907	88.2353	1	28	59	0.321839	36.092	ATF3	ENSSSCG00000015595	ENSSSCT00000016988:c.[348+402_348+403insT]; ENSSSCT00000033171:c.[177+402_177+403insT]		-
9	143701599^143701600	Insertion	-	C	Heterozygous	159	685	-	23.2117	1	72	88	0.45	37.1625	ATF3	ENSSSCG00000015595	ENSSSCT00000033171:c.[177+406_177+407insC]; ENSSSCT00000016988:c.[348+406_348+407insC]		-
9	143701600^143701601	Insertion	-	T	Homozygous	90	102	88.2353	74.964	1	33	57	0.366667	36.6111	ATF3	ENSSSCG00000015595	ENSSSCT00000016988:c.[348+407_348+408insT]; ENSSSCT00000033171:c.[177+407_177+408insT]		-
9	143701606^143701607	Insertion	-	T	Homozygous	113	113	100	98.4932	1	44	71	0.382609	37.8348	ATF3	ENSSSCG00000015595	ENSSSCT00000033171:c.[177+413_177+414insT]; ENSSSCT00000016988:c.[348+413_348+414insT]		-
11	15545209	Deletion	G	-	Heterozygous	54	147	36.7347	-	1	45	11	0.196429	18.9821	FOXO1	ENSSSCG00000009370	ENSSSCT00000035744:c.*3227delC		-
11	15545421	Deletion	T	-	Heterozygous	144	275	52.3636	58.3815	1	84	70	0.454545	35.7792	FOXO1	ENSSSCG00000009370	ENSSSCT00000035744:c.*3015delA		-
11	15545928	SNV	T	C	Heterozygous	141	281	50.1779	54.3333	1	64	87	0.423841	37.9603	FOXO1	ENSSSCG00000009370	ENSSSCT00000035744:c.*2508A>G		-
11	15546036	SNV	A	G	Heterozygous	28	199	14.0704	14.6919	1	14	14	0.5	35.3818	FOXO1	ENSSSCG00000009370	ENSSSCT00000035744:c.*2400T>C		-
11	15546168	SNV	T	C	Heterozygous	65	282	-	23.0496	0.999998	41	27	0.397059	34.2353	FOXO1	ENSSSCG00000009370	ENSSSCT00000035744:c.*2268A>G		-
11	15546192	SNV	C	T	Heterozygous	148	302	49.0066	51.7028	1	95	58	0.379085	29.3399	FOXO1	ENSSSCG00000009370	ENSSSCT00000035744:c.*2244G>A		-
11	15547041	SNV	T	C	Heterozygous	168	350	48	54.0881	1	76	99	0.434286	37.0743	FOXO1	ENSSSCG00000009370	ENSSSCT00000035744:c.*1395A>G		-
11	15547127	SNV	A	G	Heterozygous	155	319	48.5893	53.1561	1	55	108	0.337423	37.1043	FOXO1	ENSSSCG00000009370	ENSSSCT00000035744:c.*1309T>C		-
11	15547475	SNV	T	C	Heterozygous	120	227	52.8634	57.4468	1	55	68	0.447154	36.2439	FOXO1	ENSSSCG00000009370	ENSSSCT00000035744:c.*961A>G		-
11	15547901	SNV	G	A	Heterozygous	145	303	47.8548	54.6326	1	54	97	0.357616	35.3311	FOXO1	ENSSSCG00000009370	ENSSSCT00000035744:c.*535C>T		-
11	15547949	SNV	T	C	Heterozygous	135	268	50.3731	54.5098	1	51	88	0.366906	37.482	FOXO1	ENSSSCG00000009370	ENSSSCT00000035744:c.*487A>G		-
11	15548295	SNV	G	A	Heterozygous	27	78	34.6154	47.4747	1	19	9	0.321429	32.7857	FOXO1	ENSSSCG00000009370	ENSSSCT00000035744:c.*141C>T		-
11	15562942	SNV	G	A	Homozygous	10	11	90.9091	-	0.731922	2	8	0.2	35.3	FOXO1	ENSSSCG00000009370	ENSSSCT00000010267:c.652-12707C>T		-
11	15680006	SNV	T	C	Heterozygous	2	10	-	20	0.906812	1	1	0.5	34	FOXO1	ENSSSCG00000009370	ENSSSCT00000010267:c.651+7233A>G		-
11	15687320	SNV	T	G	Heterozygous	119	336	-	35.4167	1	40	86	0.31746	34.5714	FOXO1	ENSSSCG00000009370	ENSSSCT00000010267:c.570A>C		No
11	15687329	SNV	C	T	Heterozygous	107	294	-	36.3946	1	40	69	0.366972	33.367	FOXO1	ENSSSCG00000009370	ENSSSCT00000010267:c.561G>A		No
11	15687335	SNV	C	G	Heterozygous	93	287	-	32.4042	1	38	56	0.404255	34.7128	FOXO1	ENSSSCG00000009370	ENSSSCT00000010267:c.555G>C	ENSSSCP00000010000:p.Glu185Asp	Yes
11	15687338	SNV	T	C	Heterozygous	135	357	37.8151	31.5254	1	41	94	0.303704	34.8741	FOXO1	ENSSSCG00000009370	ENSSSCT00000010267:c.552A>G		No
11	15687343	SNV	A	C	Heterozygous	159	362	43.9227	38.4127	1	46	114	0.2875	34.1125	FOXO1	ENSSSCG00000009370	ENSSSCT00000010267:c.547T>G	ENSSSCP00000010000:p.Ser183Ala	Yes
11	15687356	SNV	C	T	Heterozygous	186	384	48.4375	42.5287	1	50	142	0.260417	34.4948	FOXO1	ENSSSCG00000009370	ENSSSCT00000010267:c.534G>A		No
11	15687386	SNV	G	C	Heterozygous	106	291	36.4261	37.0968	1	37	71	0.342593	32.8611	FOXO1	ENSSSCG00000009370	ENSSSCT00000010267:c.504C>G		No
11	15687398	SNV	G	C	Heterozygous	86	226	38.0531	37.8109	1	26	60	0.302326	35.6628	FOXO1	ENSSSCG00000009370	ENSSSCT00000010267:c.492C>G		No
11	15687401	SNV	G	C	Heterozygous	80	212	37.7358	38.191	1	23	57	0.2875	35.575	FOXO1	ENSSSCG00000009370	ENSSSCT00000010267:c.489C>G		No
11	15687407	Deletion	C	-	Heterozygous	62	190	32.6316	36.2162	1	13	49	0.209677	35.3871	FOXO1	ENSSSCG00000009370	ENSSSCT00000010267:c.483delG	ENSSSCP00000010000:p.Ser161fs	Yes
11	15687413	SNV	G	T	Heterozygous	62	186	33.3333	38.5965	1	13	49	0.209677	34.5	FOXO1	ENSSSCG00000009370	ENSSSCT00000010267:c.477C>A	ENSSSCP00000010000:p.Ser159Arg	Yes
11	15687415	SNV	T	G	Heterozygous	54	175	30.8571	37.1951	1	10	44	0.185185	34.7963	FOXO1	ENSSSCG00000009370	ENSSSCT00000010267:c.475A>C	ENSSSCP00000010000:p.Ser159Arg	Yes
11	15545222..15545223	Replacement	CC	G	Heterozygous	45	139	32.3741	46.7153	0.93459	23	22	0.488889	14.0879	FOXO1	ENSSSCG00000009370	ENSSSCT00000035744:c.*3213_*3214delGGinsC		-
11	15546035..15546036	MNV	AA	GG	Heterozygous	70	199	35.1759	38.8626	1	35	35	0.5	37.3286	FOXO1	ENSSSCG00000009370	ENSSSCT00000035744:c.*2400_*2401delTTinsCC		-
11	15687340..15687341	MNV	CC	GG	Heterozygous	155	374	41.4439	36.9085	1	42	113	0.270968	35.3677	FOXO1	ENSSSCG00000009370	ENSSSCT00000010267:c.549_550delGGinsCC	ENSSSCP00000010000:p.Ser183_Ala184delinsSerPro	Yes
11	15687409..15687410	MNV	AG	CT	Heterozygous	62	197	31.4721	35.6383	1	13	49	0.209677	35.4839	FOXO1	ENSSSCG00000009370	ENSSSCT00000010267:c.480_481delCTinsAG	ENSSSCP00000010000:p.Ser160_Ser161delinsArgAla	Yes
12	20842194	SNV	T	C	Homozygous	459	571	80.3853	82.9186	1	260	223	0.461698	34.6832	STAT5B	ENSSSCG00000017406	ENSSSCT00000018948:c.385T>C	ENSSSCP00000018443:p.Ser129Pro	Yes
12	20842196	SNV	T	A	Homozygous	461	568	81.162	82.7429	1	254	230	0.475207	34.1302	STAT5B	ENSSSCG00000017406	ENSSSCT00000018948:c.387T>A		No
12	20842202	SNV	G	A	Homozygous	449	557	80.6104	81.2709	1	221	237	0.482533	35.8908	STAT5B	ENSSSCG00000017406	ENSSSCT00000018948:c.393G>A		No
12	20842208	SNV	G	C	Homozygous	437	545	80.1835	78.1737	1	197	248	0.442697	36.3146	STAT5B	ENSSSCG00000017406	ENSSSCT00000018948:c.399G>C		No
12	20842211	SNV	G	T	Heterozygous	223	910	-	24.5055	1	108	115	0.484305	33.4964	STAT5B	ENSSSCG00000017406	ENSSSCT00000018948:c.402G>T		No
12	20849156	SNV	A	T	Heterozygous	4	18	-	22.2222	0.938524	1	3	0.25	37	STAT5B	ENSSSCG00000017406	ENSSSCT00000018948:c.1473+183A>T		-
12	20849220	SNV	T	C	Heterozygous	4	14	28.5714	-	0.979295	3	1	0.25	35.75	STAT5B	ENSSSCG00000017406	ENSSSCT00000018948:c.1473+247T>C		-
12	20852686	SNV	G	T	Homozygous	17	18	94.4444	100	0.999996	14	3	0.176471	36.8235	STAT5B	ENSSSCG00000017406	ENSSSCT00000018948:c.1474-434G>T		-
12	20856887	SNV	T	G	Heterozygous	23	29	-	79.3103	0.767649	3	20	0.130435	32.3913	STAT5B	ENSSSCG00000017406	ENSSSCT00000018948:c.2077+471T>G		-
12	20862336	SNV	T	G	Heterozygous	254	589	-	43.1239	1	136	130	0.488722	35.9887	STAT5B	ENSSSCG00000017406			-
12	20842210..20842211	MNV	TG	CT	Heterozygous	426	555	76.7568	75.4945	0.999999	185	241	0.434272	36.7887	STAT5B	ENSSSCG00000017406	ENSSSCT00000018948:c.401_402delTGinsCT	ENSSSCP00000018443:p.Val134Ala	Yes
12	20847315^20847316	Insertion	-	T	Heterozygous	11	33	-	33.3333	0.99998	7	4	0.363636	30.8182	STAT5B	ENSSSCG00000017406	ENSSSCT00000018948:c.1169+211_1169+212insT		-
12	20849192..20849193	MNV	CA	TG	Heterozygous	5	19	26.3158	-	0.987093	4	1	0.2	39.8	STAT5B	ENSSSCG00000017406	ENSSSCT00000018948:c.1473+219_1473+220delCAinsTG		-
12	20852026^20852027	Insertion	-	A	Heterozygous	11	16	-	68.75	0.998633	2	9	0.181818	28.5455	STAT5B	ENSSSCG00000017406	ENSSSCT00000018948:c.1474-1094_1474-1093insA		-
12	20852626^20852627	Insertion	-	T	Homozygous	16	17	94.1176	92.3077	0.999962	7	9	0.4375	33.8125	STAT5B	ENSSSCG00000017406	ENSSSCT00000018948:c.1474-494_1474-493insT		-
12	55220865	SNV	G	A	Homozygous	10	10	-	100	0.999984	5	5	0.5	30.7	TP53	ENSSSCG00000017950			-
12	55221508	SNV	T	C	Homozygous	13	13	-	100	1	7	8	0.466667	36.2667	TP53	ENSSSCG00000017950			-
12	55221927	SNV	A	G	Homozygous	17	19	89.4737	100	0.983537	13	4	0.235294	30.1176	TP53	ENSSSCG00000017950			-
12	55222028	Deletion	T	-	Heterozygous	7	18	38.8889	65	0.999987	1	6	0.142857	35.7143	TP53	ENSSSCG00000017950			-
12	55222046	SNV	A	G	Homozygous	8	11	72.7273	95.4545	0.985	3	5	0.375	36.625	TP53	ENSSSCG00000017950			-
12	55222842	SNV	T	C	Homozygous	13	13	-	100	0.999998	6	7	0.461538	36.5385	TP53	ENSSSCG00000017950			-
12	55231318	SNV	T	G	Homozygous	604	655	92.2137	85.3488	1	445	187	0.295886	33.75	TP53	ENSSSCG00000017950	ENSSSCT00000019534:c.[627T>G]; ENSSSCT00000022422:c.[612T>G]		No
12	55231418	SNV	A	G	Homozygous	11	12	91.6667	-	0.998619	5	7	0.416667	27.3333	TP53	ENSSSCG00000017950	ENSSSCT00000019534:c.[651+76A>G]; ENSSSCT00000022422:c.[636+76A>G]		-
12	55231472	SNV	G	A	Homozygous	13	13	100	-	0.999999	7	8	0.466667	31.9333	TP53	ENSSSCG00000017950	ENSSSCT00000022422:c.[637-95G>A]; ENSSSCT00000019534:c.[652-95G>A]		-
12	55231563	SNV	C	G	Heterozygous	4	13	30.7692	-	0.991529	1	3	0.25	29.5	TP53	ENSSSCG00000017950	ENSSSCT00000019534:c.[652-4C>G]; ENSSSCT00000022422:c.[637-4C>G]		-
12	55231593	SNV	C	T	Heterozygous	127	549	-	23.133	0.999983	62	67	0.48062	35.7674	TP53	ENSSSCG00000017950	ENSSSCT00000019534:c.[678C>T]; ENSSSCT00000022422:c.[663C>T]		No
12	55231608	SNV	T	C	Homozygous	689	692	99.5665	99.2832	1	314	392	0.444759	35.9518	TP53	ENSSSCG00000017950	ENSSSCT00000022422:c.[678T>C]; ENSSSCT00000019534:c.[693T>C]		No
12	55231671	SNV	T	C	Homozygous	691	730	94.6575	94.3534	1	321	392	0.45021	34.7644	TP53	ENSSSCG00000017950	ENSSSCT00000022422:c.[741T>C]; ENSSSCT00000019534:c.[756T>C]		No
12	55232094	SNV	A	G	Homozygous	584	586	99.6587	99.6008	1	262	363	0.4192	33.1888	TP53	ENSSSCG00000017950	ENSSSCT00000022422:c.[846A>G]; ENSSSCT00000019534:c.[861A>G]		No
12	55232109	SNV	T	G	Homozygous	648	650	99.6923	99.7976	1	293	367	0.443939	34.6788	TP53	ENSSSCG00000017950	ENSSSCT00000022422:c.[861T>G]; ENSSSCT00000019534:c.[876T>G]		No
12	55232423	SNV	T	C	Homozygous	17	17	100	-	1	12	6	0.333333	38.2778	TP53	ENSSSCG00000017950	ENSSSCT00000022422:c.[957+122T>C]; ENSSSCT00000019534:c.[972+122T>C]		-
12	55232561	SNV	G	A	Homozygous	12	12	100	-	0.999996	5	7	0.416667	37	TP53	ENSSSCG00000017950	ENSSSCT00000019534:c.[972+260G>A]; ENSSSCT00000022422:c.[957+260G>A]		-
12	55232647	SNV	A	T	Homozygous	18	18	100	64.7059	1	9	9	0.5	35.5556	TP53	ENSSSCG00000017950	ENSSSCT00000022422:c.[957+346A>T]; ENSSSCT00000019534:c.[972+346A>T]		-
12	55232686	SNV	T	C	Homozygous	22	22	100	76.4706	1	13	9	0.409091	39.1364	TP53	ENSSSCG00000017950	ENSSSCT00000022422:c.[957+385T>C]; ENSSSCT00000019534:c.[972+385T>C]		-
12	55233003	SNV	C	G	Homozygous	11	11	100	-	0.999996	7	5	0.416667	38.5833	TP53	ENSSSCG00000017950	ENSSSCT00000022422:c.[958-158C>G]; ENSSSCT00000019534:c.[973-158C>G]		-
12	55233103	SNV	G	A	Homozygous	12	12	100	-	0.999996	3	9	0.25	37.25	TP53	ENSSSCG00000017950	ENSSSCT00000022422:c.[958-58G>A]; ENSSSCT00000019534:c.[973-58G>A]		-
12	55233131	SNV	C	T	Homozygous	13	13	100	100	0.999998	5	8	0.384615	38.0769	TP53	ENSSSCG00000017950	ENSSSCT00000019534:c.[973-30C>T]; ENSSSCT00000022422:c.[958-30C>T]		-
12	55233236	SNV	C	A	Homozygous	805	805	100	99.4836	1	445	386	0.464501	35.7004	TP53	ENSSSCG00000017950	ENSSSCT00000019534:c.[1048C>A]; ENSSSCT00000022422:c.[1033C>A]		No
12	55233783	SNV	C	T	Homozygous	10	10	100	100	0.999991	7	4	0.363636	35.6364	TP53	ENSSSCG00000017950	ENSSSCT00000022422:c.[1065-273C>T]; ENSSSCT00000019534:c.[1080-273C>T]		-
12	55231431..55231432	Replacement	CC	G	Homozygous	15	15	100	-	0.705806	5	10	0.333333	26.8667	TP53	ENSSSCG00000017950	ENSSSCT00000019534:c.[651+89_651+90delCCinsG]; ENSSSCT00000022422:c.[636+89_636+90delCCinsG]		-
12	55233009^55233010	Insertion	-	G	Heterozygous	2	11	18.1818	-	0.976317	1	1	0.5	37	TP53	ENSSSCG00000017950	ENSSSCT00000022422:c.[958-152_958-151insG]; ENSSSCT00000019534:c.[973-152_973-151insG]		-
14	37444201	Replacement	T	CA	Heterozygous	19	61	31.1475	-	1	9	10	0.473684	35.8947	NOS1	ENSSSCG00000009856	ENSSSCT00000010803:c.852+2472delTinsCA		-
14	37444201	SNV	T	A	Heterozygous	9	61	14.7541	26.6667	1	1	8	0.111111	34.9444	NOS1	ENSSSCG00000009856	ENSSSCT00000010803:c.852+2472T>A		-
14	37444203	SNV	A	G	Homozygous	78	82	95.122	100	1	29	49	0.371795	36.7564	NOS1	ENSSSCG00000009856	ENSSSCT00000010803:c.852+2474A>G		-
14	37444217	Deletion	C	-	Homozygous	171	171	-	100	1	56	116	0.325581	35.4767	NOS1	ENSSSCG00000009856	ENSSSCT00000010803:c.852+2488delC		-
14	37457568	SNV	G	A	Heterozygous	22	44	50	-	1	15	9	0.375	33.625	NOS1	ENSSSCG00000009856	ENSSSCT00000010803:c.897G>A		No
14	37457577	SNV	C	T	Heterozygous	24	45	53.3333	-	1	17	9	0.346154	31.6923	NOS1	ENSSSCG00000009856	ENSSSCT00000010803:c.906C>T		No
14	37459858	SNV	A	G	Heterozygous	18	34	52.9412	-	1	11	8	0.421053	38	NOS1	ENSSSCG00000009856	ENSSSCT00000010803:c.1061A>G	ENSSSCP00000010520:p.His354Arg	Yes
14	37488553	SNV	T	C	Homozygous	28	31	90.3226	-	0.999679	15	13	0.464286	38.2143	NOS1	ENSSSCG00000009856	ENSSSCT00000010803:c.2721-447T>C		-
14	37488555	SNV	C	T	Homozygous	27	31	87.0968	-	0.999525	15	12	0.444444	38.4074	NOS1	ENSSSCG00000009856	ENSSSCT00000010803:c.2721-445C>T		-
14	37488561	SNV	A	G	Homozygous	28	30	93.3333	-	0.999972	15	13	0.464286	36.9286	NOS1	ENSSSCG00000009856	ENSSSCT00000010803:c.2721-439A>G		-
14	37488563	SNV	C	A	Heterozygous	22	30	73.3333	-	0.986071	12	10	0.454545	37.0455	NOS1	ENSSSCG00000009856	ENSSSCT00000010803:c.2721-437C>A		-
14	37490949	SNV	G	T	Heterozygous	8	43	-	18.6047	0.819412	7	1	0.125	37.9375	NOS1	ENSSSCG00000009856	ENSSSCT00000010803:c.2825+461G>T		-
14	37490950	Deletion	A	-	Heterozygous	9	43	-	20.9302	0.819412	1	8	0.111111	33.6111	NOS1	ENSSSCG00000009856	ENSSSCT00000010803:c.2825+462delA		-
14	37444199^37444200	Insertion	-	C	Heterozygous	30	55	54.5455	77.193	1	17	13	0.433333	36.5333	NOS1	ENSSSCG00000009856	ENSSSCT00000010803:c.852+2470_852+2471insC		-
14	37444200^37444201	Insertion	-	CA	Heterozygous	29	61	47.541	73.3333	1	17	12	0.413793	37.6897	NOS1	ENSSSCG00000009856	ENSSSCT00000010803:c.852+2471_852+2472insCA		-
14	37444207..37444209	MNV	GTG	TAC	Homozygous	108	108	100	100	1	36	72	0.333333	35.392	NOS1	ENSSSCG00000009856	ENSSSCT00000010803:c.852+2478_852+2480delGTGinsTAC		-
14	37488549..37488550	MNV	AG	CA	Homozygous	31	31	100	-	0.999975	15	16	0.483871	36.871	NOS1	ENSSSCG00000009856	ENSSSCT00000010803:c.2721-451_2721-450delAGinsCA		-
14	37490949..37490950	MNV	GA	TG	Heterozygous	26	43	-	60.4651	0.819412	6	20	0.230769	35.6923	NOS1	ENSSSCG00000009856	ENSSSCT00000010803:c.2825+461_2825+462delGAinsTG		-
14	37491015..37491016	MNV	TT	CG	Homozygous	48	48	100	-	1	10	38	0.208333	35.6458	NOS1	ENSSSCG00000009856	ENSSSCT00000010803:c.2825+527_2825+528delTTinsCG		-
14	37511906^37511907	Insertion	-	A	Heterozygous	8	34	23.5294	-	0.99714	6	3	0.333333	34.7778	NOS1	ENSSSCG00000009856	ENSSSCT00000010803:c.4269_4270insA	ENSSSCP00000010520:p.Lys1424fs	Yes
14	71518731	SNV	G	T	Heterozygous	11	18	61.1111	71.4286	0.999992	5	6	0.454545	30.8182	EGR2	ENSSSCG00000010224	ENSSSCT00000011190:c.880C>A	ENSSSCP00000010899:p.Pro294Thr	Yes
14	71517185^71517186	Insertion	-	A	Heterozygous	10	16	62.5	57.1429	0.99996	5	5	0.5	37.7	EGR2	ENSSSCG00000010224			-
14	71517248^71517249	Insertion	-	T	Heterozygous	3	12	25	-	0.994947	3	1	0.25	36	EGR2	ENSSSCG00000010224			-
